# Supplementary material for: Knowledge, perceptions and practices on antibiotic use among Sri Lankan doctors
Source: PLoS One. 2022 Feb 8;17(2):e0263167. doi: 10.1371/journal.pone.0263167 (PMC8824337; doi:10.1371/journal.pone.0263167)
Supplement: S1 Database — (XLSX) [file pone.0263167.s003.xlsx]

## Sheet: Form Responses 1
Timestamp	Email address	1. Age	2. Sex	3. Years in practice			4. Have you followed any post graduate courses	4. Have you followed any post graduate courses	5. If 'Yes' to Question no.4,	6. Current role	6. Current role	7. Work unit	8. Are you engaged in active clinical service in government sector?	8. Are you engaged in active clinical service in government sector?	9. If Yes, please select the type of hospital	9. If Yes, please select the type of hospital	10. Are you engaged in private practice?	11. If Yes to Question 10, nature of practice	1. Antibiotics are used to treat infections caused by bacteria only	2. If 'no' , please state other uses		3. Antibiotics are used to prevent development of bacterial infections		4. Administration of antibiotics within one hour to a patient with sepsis is life-saving.		5. Antibiotics should be prescribed to any patient with fever.		6. Empirical antibiotic treatment needs to be deescalated or escalated according to microbiological culture results.		7. Antibiotic dose needs to be decided according to age and body weight of the patient.		8. Any antibiotic can be used to treat any bacterial infection.		9. Antibiotic combinations are always better than monotherapy		10. All bacterial infections can be treated with same duration of antibiotics.		11. Which of the following antibiotic/s belongs to beta lactam group ?								1. Antimicrobial resistance is a world-wide problem.	2. Antimicrobial resistance is a problem in my country.	3. Antimicrobial resistance is a problem in my daily practice.	4. Cause/s of Antimicrobial Resistance(AMR) development and spread,
2020-10-17 18:52:58		25-35 years	Female	05	0-5	1	Yes, currently enrolled	Yes	M.D.	Senior Registrar	Senior Registrar	Paediatric	Yes	1	Teaching Hospital	Teaching Hospital	No		Yes			Yes	1	Yes	1	No	1	Yes	1	Yes	1	No	1	No	1	No	1	Penicillin, Cefotaxime, Meropenem, Aztreonam	Penicillin		Cefotaxime	Meropenam	Aztreonam		1	Yes	Yes	Yes	Widespread or over use of antibiotics, Usage of broad-spectrum antibiotics, Genetic mutations of bacteria, Poor hand washing practice in hospitals, Poor infection control practices in hospitals, Patient's poor adherence to antibiotic dosage regimens
2020-10-16 15:03:35		25-35 years	Male	2015	Blank	0	Yes, currently enrolled	Yes	M.D.	Registrar	Registrar	Surgical unit	Yes	1	National Hospital	National Hospital	No		Yes			Yes	1	Yes	1	No	1	Yes	1	Yes	1	Yes	0	No	1	No	1	Penicillin	Penicillin						0.25	Yes	Yes	Yes	Widespread or over use of antibiotics, Genetic mutations of bacteria, Poor infection control practices in hospitals, Patient's poor adherence to antibiotic dosage regimens
2020-10-17 12:24:54		56-65 years	Male	35	>10	3	Yes, completed	Yes	M.D.	Consultant	Consultant	Medical unit	Yes	1	National Hospital	National Hospital	Yes	Specialist practice	No	Virus,Protozoa	Fungal and parasitic	Yes	1	Yes	1	Yes	0	Yes	1	Yes	1	Yes	0	Yes	0	No	1	Penicillin, Vancomycin, Cefotaxime, Meropenem	Penicillin	Vancomycin	Cefotaxime	Meropenam			0.5	Yes	Yes	Yes	Widespread or over use of antibiotics, Usage of broad-spectrum antibiotics, Genetic mutations of bacteria, Poor infection control practices in hospitals, Patient's poor adherence to antibiotic dosage regimens, Sub-standard quality of antibiotics
2020-10-18 06:16:48		56-65 years	Male	30	>10	3	Yes, completed	Yes	P.G Diploma	Medical Officer	Medical Officer	OPD	Yes	1	Divisional Hospital	Divisional Hospital	Yes	Independent general practice ( Part time or full time)	No	prophylactically	Prophylaxis	Yes	1	Yes	1	No	1	Yes	1	Yes	1	No	1	No	1	No	1	Penicillin	Penicillin						0.25	Yes	Unanswered	Yes	Widespread or over use of antibiotics, Genetic mutations of bacteria, Patient's poor adherence to antibiotic dosage regimens
2020-10-16 07:20:26		46-55 years	Male	25	>10	3	Yes, completed	Yes	M.D.	Consultant	Consultant	Other specialties	Yes	1	District General Hospital	District General Hospital	Yes	Specialist practice	No	Azithrimycin in brochuectasis and severe copd	Prophylaxis	Yes	1	Yes	1	No	1	Yes	1	Yes	1	No	1	No	1	No	1	Penicillin, Cefotaxime	Penicillin		Cefotaxime				0.5	Yes	Yes	Yes	Widespread or over use of antibiotics, Genetic mutations of bacteria, Poor hand washing practice in hospitals, Poor infection control practices in hospitals, Patient's poor adherence to antibiotic dosage regimens, Sub-standard quality of antibiotics
2020-10-17 15:45:34		46-55 years	Male	24	>10	3	Yes, completed	Yes	Other	Medical Officer of Health	Medical Officer of Health	Public health	Yes	1	Teaching Hospital	Teaching Hospital	No		Yes			Yes	1	Yes	1	No	1	No	0	Yes	1	No	1	No	1	No	1	Penicillin, Ciprofloxacin	Penicillin					Ciprofloxacin	0	Yes	Yes	Yes	Widespread or over use of antibiotics, Usage of broad-spectrum antibiotics, Genetic mutations of bacteria, Poor hand washing practice in hospitals, Poor infection control practices in hospitals, Patient's poor adherence to antibiotic dosage regimens, Sub-standard quality of antibiotics
2020-10-15 19:17:06		46-55 years	Male	22	>10	3	Yes, completed	Yes	M.D.	Consultant	Consultant	Surgical unit	Yes	1	District General Hospital	District General Hospital	Yes	Specialist practice	Yes			Yes	1	Yes	1	No	1	Yes	1	Yes	1	No	1	Yes	0	No	1	Penicillin, Cefotaxime	Penicillin		Cefotaxime				0.5	Yes	Yes	Yes	Widespread or over use of antibiotics, Usage of broad-spectrum antibiotics, Genetic mutations of bacteria, Poor infection control practices in hospitals, Patient's poor adherence to antibiotic dosage regimens, Sub-standard quality of antibiotics
2020-10-17 17:26:44		46-55 years	Female	22	>10	3	Yes, completed	Yes	P.G Diploma	Medical Officer	Medical Officer	Other specialties	Yes	1	STD and AIDS control pprogram	National Programmes	No		Yes			Yes	1	Don't know	0	No	1	Yes	1	Yes	1	No	1	No	1	No	1	Penicillin	Penicillin						0.25	Yes	Yes	Yes	Widespread or over use of antibiotics, Usage of broad-spectrum antibiotics, Genetic mutations of bacteria, Poor infection control practices in hospitals, Patient's poor adherence to antibiotic dosage regimens, Sub-standard quality of antibiotics
2020-11-05 10:30:37		46-55 years	Male	22	>10	3	No	No		MOMH	Medical Officer	Other specialties	Yes	1	Base Hospital	Base Hospital	Yes	Independent general practice ( Part time or full time)	No	Some pariciti infestations	Fungal and parasitic	No	0	No	0	No	1	No	0	Yes	1	No	1	No	1	No	1	Penicillin, Cefotaxime	Penicillin		Cefotaxime				0.5	Yes	Yes	Yes	Widespread or over use of antibiotics, Usage of broad-spectrum antibiotics, Genetic mutations of bacteria, Patient's poor adherence to antibiotic dosage regimens, Sub-standard quality of antibiotics
2020-11-14 13:45:43		46-55 years	Male	22	>10	3	No	No		Medical Officer	Medical Officer	OPD	Yes	1	Teaching Hospital	Teaching Hospital	Yes	Affiliated to private hospitals	Yes			Yes	1	Yes	1	No	1	Yes	1	Yes	1	No	1	No	1	No	1	Penicillin	Penicillin						0.25	Yes	Yes	No	Widespread or over use of antibiotics, Genetic mutations of bacteria, Poor hand washing practice in hospitals, Poor infection control practices in hospitals, Patient's poor adherence to antibiotic dosage regimens, Sub-standard quality of antibiotics
2020-10-15 21:05:07		46-55 years	Female	20	>10	3	Yes, completed	Yes	M.D.	Registrar	Registrar	ET/PCU	Yes	1	National Hospital	National Hospital	No		No	Erythromycin for gastric peristalsis	Gastroparesis	Yes	1	Yes	1	No	1	Yes	1	Yes	1	No	1	No	1	No	1	Penicillin, Cefotaxime	Penicillin		Cefotaxime				0.5	Yes	Yes	Yes	Widespread or over use of antibiotics, Genetic mutations of bacteria, Poor infection control practices in hospitals, Patient's poor adherence to antibiotic dosage regimens, Sub-standard quality of antibiotics
2020-10-16 08:03:11		46-55 years	Male	20	>10	3	Yes, completed	Yes	M.D.	Consultant	Consultant	Paediatric	Yes	1	Teaching Hospital	Teaching Hospital	Yes	Specialist practice	Yes			Yes	1	Yes	1	No	1	Yes	1	Yes	1	No	1	No	1	No	1	Penicillin, Cefotaxime, Meropenem	Penicillin		Cefotaxime	Meropenam			0.75	Yes	Yes	Yes	Widespread or over use of antibiotics, Usage of broad-spectrum antibiotics, Genetic mutations of bacteria, Poor hand washing practice in hospitals, Poor infection control practices in hospitals, Patient's poor adherence to antibiotic dosage regimens, Sub-standard quality of antibiotics
2020-10-17 10:12:55		46-55 years	Male	20	>10	3	Yes, completed	Yes	P.G Diploma	Senior House officer	Senior House officer	Other specialties	Yes	1	National Hospital	National Hospital	Yes	Independent general practice ( Part time or full time)	Yes			Yes	1	Yes	1	No	1	Yes	1	Yes	1	No	1	Yes	0	No	1	Penicillin	Penicillin						0.25	Yes	Yes	Yes	Widespread or over use of antibiotics, Usage of broad-spectrum antibiotics, Genetic mutations of bacteria, Poor infection control practices in hospitals, Patient's poor adherence to antibiotic dosage regimens, Sub-standard quality of antibiotics
2020-10-17 10:23:58		46-55 years	Male	20	>10	3	Yes, completed	Yes	P.G Diploma	Medical Officer	Medical Officer	Other specialties	Yes	1	Teaching Hospital	Teaching Hospital	Yes	Independent general practice ( Part time or full time)	Yes			Yes	1	Yes	1	No	1	Yes	1	Yes	1	No	1	No	1	No	1	Penicillin, Cefotaxime, Meropenem, Aztreonam	Penicillin		Cefotaxime	Meropenam	Aztreonam		1	Yes	Yes	Yes	Widespread or over use of antibiotics, Usage of broad-spectrum antibiotics, Genetic mutations of bacteria, Poor hand washing practice in hospitals, Poor infection control practices in hospitals, Patient's poor adherence to antibiotic dosage regimens, Sub-standard quality of antibiotics
2020-10-17 17:02:50		46-55 years	Female	20	>10	3	Yes, currently enrolled	Yes	M.D.	Registrar	Registrar	Other specialties	Yes	1	National Hospital	National Hospital	No		Yes			Yes	1	Yes	1	No	1	Yes	1	Don't know	0	No	1	Don't know	0	No	1	Penicillin	Penicillin						0.25	Yes	Don't know	No	Widespread or over use of antibiotics, Genetic mutations of bacteria, Patient's poor adherence to antibiotic dosage regimens
2020-10-18 15:47:01		46-55 years	Male	20	>10	3	Yes, completed	Yes	M.D.	Consultant	Consultant	Other specialties	Yes	1	Provincial General Hospital	Provincial General Hospital	Yes	Specialist practice	No	Prophylaxis, cotrimoxazole for Wegener's	Prophylaxis	Yes	1	Yes	1	No	1	No	0	Yes	1	No	1	No	1	No	1	Penicillin, Cefotaxime	Penicillin		Cefotaxime				0.5	Yes	Yes	Yes	Widespread or over use of antibiotics, Usage of broad-spectrum antibiotics, Genetic mutations of bacteria, Poor hand washing practice in hospitals, Poor infection control practices in hospitals, Patient's poor adherence to antibiotic dosage regimens, Sub-standard quality of antibiotics
2020-10-22 13:17:38		46-55 years	Male	20	>10	3	Yes, completed	Yes	P.G Diploma	Medical Officer	Medical Officer	Other specialties	Yes	1	Teaching Hospital	Teaching Hospital	Yes	Independent general practice ( Part time or full time)	No	protzoa (Trichomonniasis,ameabiasis)	Fungal and parasitic	Yes	1	Yes	1	No	1	Yes	1	Yes	1	No	1	No	1	No	1	Penicillin, Cefotaxime	Penicillin		Cefotaxime				0.5	Yes	Yes	Yes	Widespread or over use of antibiotics, Usage of broad-spectrum antibiotics, Genetic mutations of bacteria, Poor hand washing practice in hospitals, Poor infection control practices in hospitals, Patient's poor adherence to antibiotic dosage regimens, Sub-standard quality of antibiotics
2020-10-17 16:11:04		46-55 years	Male	19	>10	3	No	No		Medical Officer	Medical Officer	OPD	Yes	1	National Hospital	National Hospital	Yes	Independent general practice ( Part time or full time)	Yes			No	0	Yes	1	No	1	Yes	1	Yes	1	No	1	Yes	0	No	1	Penicillin, Cefotaxime	Penicillin		Cefotaxime				0.5	Yes	Yes	No	Widespread or over use of antibiotics, Usage of broad-spectrum antibiotics, Genetic mutations of bacteria, Patient's poor adherence to antibiotic dosage regimens, Sub-standard quality of antibiotics
2020-10-29 14:33:14		46-55 years	Male	19	>10	3	Yes, completed	Yes	M.D.	Consultant	Consultant	Surgical unit	Yes	1	Provincial General Hospital	Provincial General Hospital	Yes	Specialist practice	Yes			Yes	1	Yes	1	No	1	Yes	1	Yes	1	No	1	No	1	No	1	Penicillin, Cefotaxime	Penicillin		Cefotaxime				0.5	Yes	Yes	Yes	Widespread or over use of antibiotics, Usage of broad-spectrum antibiotics, Genetic mutations of bacteria, Poor hand washing practice in hospitals, Poor infection control practices in hospitals, Patient's poor adherence to antibiotic dosage regimens, Sub-standard quality of antibiotics
2020-10-17 02:15:14		46-55 years	Male	18	>10	3	Yes, completed	Yes	Other	Academic	Academic	Other specialties	No	2	University	Others	No		No	Malaria	Fungal and parasitic	Yes	1	Yes	1	No	1	Yes	1	Yes	1	No	1	No	1	No	1	Penicillin, Cefotaxime, Meropenem, Aztreonam	Penicillin		Cefotaxime	Meropenam	Aztreonam		1	Yes	Yes	Yes	Widespread or over use of antibiotics, Usage of broad-spectrum antibiotics, Genetic mutations of bacteria, Sub-standard quality of antibiotics
2020-10-17 10:03:39		46-55 years	Male	18	>10	3	No	No		Medical Officer of Health	Medical Officer of Health	Public health	Yes	1	MOH Office	MOH Office	Yes	Independent general practice ( Part time or full time)	No	As prophylaxis	Prophylaxis	Yes	1	Yes	1	No	1	No	0	Yes	1	No	1	No	1	No	1	Penicillin	Penicillin						0.25	Yes	Yes	No	Widespread or over use of antibiotics, Genetic mutations of bacteria, Patient's poor adherence to antibiotic dosage regimens, Sub-standard quality of antibiotics
2020-10-15 20:01:37		46-55 years	Male	17	>10	3	Yes, currently enrolled	Yes	M.D.	Senior Registrar	Senior Registrar	Public health	No	2		Unanswered	No		Yes			Yes	1	Yes	1	No	1	Yes	1	Yes	1	No	1	No	1	No	1	Penicillin	Penicillin						0.25	Yes	Yes	Yes	Widespread or over use of antibiotics, Usage of broad-spectrum antibiotics, Genetic mutations of bacteria, Poor hand washing practice in hospitals, Poor infection control practices in hospitals, Patient's poor adherence to antibiotic dosage regimens, Sub-standard quality of antibiotics
2020-10-16 18:54:27		46-55 years	Female	17	>10	3	Yes, completed	Yes	M.D.	Consultant	Consultant	Public health	No	2	Ministry of health	Ministry of health	No		Yes			Yes	1	Yes	1	No	1	Yes	1	Yes	1	No	1	No	1	No	1	Penicillin	Penicillin						0.25	Yes	Yes	No	Widespread or over use of antibiotics, Usage of broad-spectrum antibiotics, Genetic mutations of bacteria, Patient's poor adherence to antibiotic dosage regimens, Sub-standard quality of antibiotics
2020-10-17 20:46:47		36-45 years	Male	17	>10	3	No	No		Medical Officer	Medical Officer	Other specialties	Yes	1	National Hospital	National Hospital	Yes	Independent general practice ( Part time or full time)	Yes			Yes	1	Yes	1	No	1	Yes	1	Yes	1	No	1	No	1	No	1	Penicillin	Penicillin						0.25	Yes	Yes	Don't know	Widespread or over use of antibiotics, Genetic mutations of bacteria, Patient's poor adherence to antibiotic dosage regimens, Sub-standard quality of antibiotics
2020-11-05 12:19:54		36-45 years	Male	17	>10	3	Yes, completed	Yes	M.D.	Consultant	Consultant	Other specialties	Yes	1	District General Hospital	District General Hospital	Yes	Specialist practice	No	Prevent excessive fibrosis in special occasions	Other	Yes	1	Don't know	0	No	1	No	0	Yes	1	No	1	No	1	No	1	Penicillin, Cefotaxime, Meropenem, Aztreonam	Penicillin		Cefotaxime	Meropenam	Aztreonam		1	Yes	Yes	No	Widespread or over use of antibiotics, Genetic mutations of bacteria, Poor hand washing practice in hospitals, Poor infection control practices in hospitals, Patient's poor adherence to antibiotic dosage regimens, Sub-standard quality of antibiotics
2020-10-15 18:26:09		36-45 years	Male	16	>10	3	Yes, completed	Yes	M.D.	Consultant	Consultant	Surgical unit	Yes	1	National Hospital	National Hospital	Yes	Specialist practice	Yes			Yes	1	Yes	1	No	1	Yes	1	Yes	1	No	1	No	1	No	1	Penicillin, Cefotaxime	Penicillin		Cefotaxime				0.5	Yes	Yes	Yes	Widespread or over use of antibiotics, Usage of broad-spectrum antibiotics, Genetic mutations of bacteria, Poor hand washing practice in hospitals, Poor infection control practices in hospitals, Patient's poor adherence to antibiotic dosage regimens, Sub-standard quality of antibiotics
2020-10-16 20:36:45		36-45 years	Female	16	>10	3	Yes, completed	Yes	M.D.	Consultant	Consultant	Other specialties	Yes	1	Base Hospital	Base Hospital	Yes	Specialist practice	No	Antibacterials are used to treat or prophylaxis of bacterial infection	Prophylaxis	Yes	1	Yes	1	No	1	Yes	1	Yes	1	No	1	No	1	No	1	Penicillin, Cefotaxime	Penicillin		Cefotaxime				0.5	Yes	Yes	No	Widespread or over use of antibiotics, Usage of broad-spectrum antibiotics, Genetic mutations of bacteria, Poor hand washing practice in hospitals, Poor infection control practices in hospitals, Patient's poor adherence to antibiotic dosage regimens
2020-10-16 06:54:27		36-45 years	Male	15	>10	3	Yes, completed	Yes	M.D.	Consultant	Consultant	Medical unit	Yes	1	Teaching Hospital	Teaching Hospital	Yes	Specialist practice	No	Prophylaxis, immunimodulation,	Prophylaxis	Yes	1	Yes	1	No	1	Yes	1	Yes	1	No	1	No	1	No	1	Penicillin, Vancomycin, Cefotaxime	Penicillin	Vancomycin	Cefotaxime				0.25	Yes	Yes	Yes	Widespread or over use of antibiotics, Usage of broad-spectrum antibiotics, Genetic mutations of bacteria, Poor hand washing practice in hospitals, Poor infection control practices in hospitals, Patient's poor adherence to antibiotic dosage regimens, Sub-standard quality of antibiotics
2020-10-16 07:10:11		46-55 years	Male	15	>10	3	Yes, completed	Yes	M.Sc.	Senior House officer	Senior House officer	Paediatric	Yes	1	Teaching Hospital	Teaching Hospital	Yes	Specialist practice	Yes			No	0	Yes	1	No	1	Yes	1	Yes	1	No	1	Yes	0	No	1	Penicillin	Penicillin						0.25	Yes	Yes	No	Widespread or over use of antibiotics, Usage of broad-spectrum antibiotics, Genetic mutations of bacteria, Patient's poor adherence to antibiotic dosage regimens, Sub-standard quality of antibiotics
2020-10-17 10:51:31		36-45 years	Male	15	>10	3	Yes, currently enrolled	Yes	M.Sc.	Registrar	Registrar	Public health	Yes	1	District General Hospital	District General Hospital	Yes	Independent general practice ( Part time or full time)	No	Virus, Fungal, Protozoa	Fungal and parasitic	Yes	1	Yes	1	No	1	Yes	1	No	0	No	1	No	1	No	1	Penicillin	Penicillin						0.25	Yes	Yes	Yes	Widespread or over use of antibiotics, Usage of broad-spectrum antibiotics, Genetic mutations of bacteria, Poor infection control practices in hospitals, Patient's poor adherence to antibiotic dosage regimens, Sub-standard quality of antibiotics
2020-10-17 12:43:59		46-55 years	Male	15	>10	3	No	No		Medical Officer	Medical Officer	Other specialties	Yes	1	National Hospital	National Hospital	Yes	Independent general practice ( Part time or full time)	Yes			Yes	1	No	0	No	1	Yes	1	Yes	1	No	1	No	1	No	1	Penicillin	Penicillin						0.25	Yes	Yes	Yes	Widespread or over use of antibiotics
2020-10-18 22:47:08		36-45 years	Female	15	>10	3	Yes, currently enrolled	Yes	M.D.	Senior Registrar	Senior Registrar	Other specialties	Yes	1	National Hospital	National Hospital	No		No	Some microbes not include I either viral nor fungal	Fungal and parasitic	Yes	1	Yes	1	No	1	Yes	1	Yes	1	No	1	No	1	No	1	Penicillin, Cefotaxime	Penicillin		Cefotaxime				0.5	Yes	Yes	Yes	Widespread or over use of antibiotics, Genetic mutations of bacteria, Poor infection control practices in hospitals, Patient's poor adherence to antibiotic dosage regimens
2020-11-05 21:32:37		36-45 years	Male	15	>10	3	Yes, completed	Yes	M.Sc.	Medical Officer of Health	Medical Officer of Health	Public health	No	2		Unanswered	Yes	Independent general practice ( Part time or full time)	No	It is 0used for 0f fungus an0d pworm infections	Fungal and parasitic	Yes	1	Yes	1	No	1	Yes	1	Yes	1	No	1	Yes	0	No	1	Penicillin, Cefotaxime, Meropenem	Penicillin		Cefotaxime	Meropenam			0.75	Yes	Yes	Yes	Widespread or over use of antibiotics, Genetic mutations of bacteria, Patient's poor adherence to antibiotic dosage regimens
2020-10-18 13:37:46		36-45 years	Male	14	>10	3	No	No		Medical Officer	Medical Officer	Other specialties	Yes	1	Teaching Hospital	Teaching Hospital	No		Yes			Yes	1	Yes	1	No	1	Yes	1	Yes	1	No	1	No	1	No	1	Penicillin	Penicillin						0.25	Yes	Yes	Yes	Widespread or over use of antibiotics, Usage of broad-spectrum antibiotics, Genetic mutations of bacteria, Patient's poor adherence to antibiotic dosage regimens
2020-11-05 10:23:38		36-45 years	Male	14	>10	3	Yes, completed	Yes	M.D.	Consultant	Consultant	Other specialties	Yes	1	Provincial General Hospital	Provincial General Hospital	Yes	Specialist practice	No	Rickettsia, spirochaetes	Fungal and parasitic	Yes	1	Yes	1	No	1	Yes	1	Yes	1	No	1	No	1	No	1	Penicillin, Cefotaxime, Meropenem	Penicillin		Cefotaxime	Meropenam			0.75	Yes	Yes	Yes	Widespread or over use of antibiotics, Usage of broad-spectrum antibiotics, Genetic mutations of bacteria, Poor hand washing practice in hospitals, Poor infection control practices in hospitals, Patient's poor adherence to antibiotic dosage regimens, Sub-standard quality of antibiotics
2020-11-05 12:24:34		36-45 years	Male	14	>10	3	No	No		Medical Officer of Health	Medical Officer of Health	Public health	No	2		Unanswered	Yes	Independent general practice ( Part time or full time)	Yes			Yes	1	Yes	1	No	1	Yes	1	Yes	1	No	1	Yes	0	No	1	Penicillin, Cefotaxime, Meropenem, Aztreonam	Penicillin		Cefotaxime	Meropenam	Aztreonam		1	Yes	Yes	No	Widespread or over use of antibiotics, Genetic mutations of bacteria, Poor infection control practices in hospitals, Patient's poor adherence to antibiotic dosage regimens, Sub-standard quality of antibiotics
2020-11-07 14:30:05		36-45 years	Male	14	>10	3	Yes, completed	Yes	M.D.	Consultant	Consultant	Other specialties	Yes	1	District General Hospital	District General Hospital	Yes	Specialist practice	No	Atypical infections ex: leptospirosis	Other	Yes	1	Yes	1	No	1	Yes	1	Yes	1	No	1	No	1	No	1	Penicillin, Cefotaxime	Penicillin		Cefotaxime				0.5	Yes	Yes	Yes	Widespread or over use of antibiotics, Usage of broad-spectrum antibiotics, Genetic mutations of bacteria, Patient's poor adherence to antibiotic dosage regimens, Sub-standard quality of antibiotics
2020-10-17 07:34:24		36-45 years	Male	13	>10	3	Yes, completed	Yes	P.G Diploma	Medical Officer	Medical Officer	Paediatric	Yes	1	National Hospital	National Hospital	No		No	For infections by spirochetes as well.	Fungal and parasitic	Yes	1	Yes	1	No	1	Yes	1	Yes	1	No	1	No	1	No	1	Penicillin	Penicillin						0.25	Yes	Yes	Yes	Widespread or over use of antibiotics, Usage of broad-spectrum antibiotics, Genetic mutations of bacteria, Patient's poor adherence to antibiotic dosage regimens, Sub-standard quality of antibiotics
2020-10-17 14:38:50		36-45 years	Male	13	>10	3	No	No		Medical Officer	Medical Officer	Other specialties	Yes	1	Provincial General Hospital	Provincial General Hospital	Yes	Independent general practice ( Part time or full time)	Yes			No	0	Yes	1	No	1	Yes	1	Yes	1	No	1	Yes	0	No	1	Penicillin, Vancomycin	Penicillin	Vancomycin					0	Yes	Yes	Yes	Widespread or over use of antibiotics, Usage of broad-spectrum antibiotics, Genetic mutations of bacteria, Patient's poor adherence to antibiotic dosage regimens
2020-10-17 16:03:25		36-45 years	Female	13	>10	3	Yes, completed	Yes	P.G Diploma	Medical Officer	Medical Officer	OPD	Yes	1	Base Hospital	Base Hospital	No		Yes			Yes	1	Yes	1	No	1	Yes	1	Yes	1	No	1	Yes	0	No	1	Vancomycin, Meropenem		Vancomycin		Meropenam			0	Yes	Yes	No	Widespread or over use of antibiotics, Usage of broad-spectrum antibiotics, Genetic mutations of bacteria, Poor hand washing practice in hospitals, Poor infection control practices in hospitals, Patient's poor adherence to antibiotic dosage regimens, Sub-standard quality of antibiotics
2020-10-17 19:55:36		36-45 years	Female	13	>10	3	Yes, completed	Yes	M.Sc.	Medical Officer	Medical Officer	Other specialties	Yes	1	District General Hospital	District General Hospital	No		No	As prophylaxis , erythromycin to improve gut motility	Prophylaxis	Yes	1	Yes	1	No	1	Yes	1	Yes	1	No	1	No	1	No	1	Penicillin, Cefotaxime	Penicillin		Cefotaxime				0.5	Yes	Yes	Yes	Widespread or over use of antibiotics, Usage of broad-spectrum antibiotics, Genetic mutations of bacteria, Patient's poor adherence to antibiotic dosage regimens, Sub-standard quality of antibiotics
2020-10-18 10:44:02		36-45 years	Male	13	>10	3	Yes, completed	Yes	P.G Diploma	Medical Officer	Medical Officer	OPD	Yes	1	Divisional Hospital	Divisional Hospital	Yes	Independent general practice ( Part time or full time)	Yes			Yes	1	Yes	1	No	1	Yes	1	Yes	1	No	1	No	1	No	1	Penicillin, Cefotaxime	Penicillin		Cefotaxime				0.5	Yes	Yes	Yes	Widespread or over use of antibiotics, Usage of broad-spectrum antibiotics, Genetic mutations of bacteria, Patient's poor adherence to antibiotic dosage regimens, Sub-standard quality of antibiotics
2020-10-23 11:21:38		36-45 years	Female	13	>10	3	No	No		Medical Officer	Medical Officer	Other specialties	Yes	1	Teaching Hospital	Teaching Hospital	No		Yes			Yes	1	Yes	1	No	1	Yes	1	Yes	1	No	1	No	1	No	1	Penicillin	Penicillin						0.25	Yes	Yes	Yes	Widespread or over use of antibiotics, Genetic mutations of bacteria, Patient's poor adherence to antibiotic dosage regimens, Sub-standard quality of antibiotics
2020-11-05 16:33:10		36-45 years	Female	13	>10	3	No	No		Medical Officer	Medical Officer	Other specialties	Yes	1	Base Hospital	Base Hospital	Yes	Independent general practice ( Part time or full time)	No	Prophylactic tratment eg.leptosphyrosis	Prophylaxis	Yes	1	Yes	1	No	1	No	0	Yes	1	No	1	No	1	No	1	Penicillin, Vancomycin, Cefotaxime, Meropenem	Penicillin	Vancomycin	Cefotaxime	Meropenam			0.5	Yes	Yes	Yes	Widespread or over use of antibiotics, Genetic mutations of bacteria, Poor hand washing practice in hospitals, Poor infection control practices in hospitals, Patient's poor adherence to antibiotic dosage regimens
2020-11-05 23:03:13		36-45 years	Female	13	>10	3	No	No		Medical Officer	Medical Officer	Other specialties	Yes	1	Base Hospital	Base Hospital	No		Yes			No	0	No	0	No	1	Yes	1	Yes	1	No	1	No	1	No	1	Penicillin	Penicillin						0.25	Yes	Yes	No	Widespread or over use of antibiotics, Usage of broad-spectrum antibiotics, Genetic mutations of bacteria, Patient's poor adherence to antibiotic dosage regimens
2021-01-12 18:14:43		36-45 years	Female	13	>10	3	Yes, completed	Yes	M.Sc.	Medical Officer	Medical Officer	Public health	No	2		Unanswered	No		Yes			Yes	1	Yes	1	No	1	Yes	1	Yes	1	No	1	No	1	No	1	Penicillin, Vancomycin, Meropenem	Penicillin	Vancomycin		Meropenam			0.25	Yes	Yes	Yes	Widespread or over use of antibiotics, Genetic mutations of bacteria, Patient's poor adherence to antibiotic dosage regimens, Sub-standard quality of antibiotics
2020-10-15 18:50:58		36-45 years	Male	12	>10	3	No	No		Medical Officer	Medical Officer	Medical unit	Yes	1	Divisional Hospital	Divisional Hospital	Yes	Independent general practice ( Part time or full time)	Yes			Yes	1	No	0	No	1	Yes	1	Yes	1	No	1	No	1	No	1	Penicillin	Penicillin						0.25	Yes	Yes	No	Patient's poor adherence to antibiotic dosage regimens
2020-10-15 19:41:35		36-45 years	Female	12	>10	3	No	No		Medical Officer	Medical Officer	Other specialties	Yes	1	National Hospital	National Hospital	No		Yes			Yes	1	Yes	1	No	1	Yes	1	Yes	1	No	1	Yes	0	No	1	Penicillin, Cefotaxime	Penicillin		Cefotaxime				0.5	Yes	Yes	Yes	Widespread or over use of antibiotics, Usage of broad-spectrum antibiotics, Genetic mutations of bacteria, Patient's poor adherence to antibiotic dosage regimens, Sub-standard quality of antibiotics
2020-10-16 02:11:55		36-45 years	Male	12	>10	3	Yes, currently enrolled	Yes	M.D.	Senior Registrar	Senior Registrar	Surgical unit	Yes	1	Teaching Hospital	Teaching Hospital	Yes	Specialist practice	Yes			Yes	1	Yes	1	No	1	Yes	1	Yes	1	No	1	No	1	No	1	Penicillin	Penicillin						0.25	Yes	Yes	Yes	Widespread or over use of antibiotics, Usage of broad-spectrum antibiotics, Genetic mutations of bacteria, Poor infection control practices in hospitals, Patient's poor adherence to antibiotic dosage regimens, Sub-standard quality of antibiotics
2020-10-16 19:26:37		36-45 years	Male	12	>10	3	No	No		Medical Officer	Medical Officer	OPD	Yes	1	Divisional Hospital	Divisional Hospital	Yes	Independent general practice ( Part time or full time)	No	Mix infection	Fungal and parasitic	No	0	Yes	1	No	1	Yes	1	Yes	1	No	1	Unanswered	0	No	1	Penicillin	Penicillin						0.25	Yes	Yes	Yes	Widespread or over use of antibiotics, Genetic mutations of bacteria, Patient's poor adherence to antibiotic dosage regimens, Sub-standard quality of antibiotics
2020-10-16 19:46:02		36-45 years	Male	12	>10	3	Yes, currently enrolled	Yes	M.D.	Registrar	Registrar	Other specialties	Yes	1	National Hospital	National Hospital	Yes	Independent general practice ( Part time or full time)	Yes			Yes	1	Yes	1	No	1	Yes	1	Yes	1	No	1	No	1	No	1	Penicillin	Penicillin						0.25	Yes	Yes	Yes	Widespread or over use of antibiotics, Genetic mutations of bacteria, Patient's poor adherence to antibiotic dosage regimens, Sub-standard quality of antibiotics
2020-10-16 20:06:49		36-45 years	Male	12	>10	3	No	No		Medical Officer	Medical Officer	Other specialties	No	2	National Hospital	National Hospital	Yes	Affiliated to private hospitals	No	Antiviral,anti fungal,antiprotozoal	Fungal and parasitic	Yes	1	Yes	1	No	1	Yes	1	Yes	1	No	1	Yes	0	No	1	Penicillin	Penicillin						0.25	Yes	Yes	Yes	Genetic mutations of bacteria
2020-10-16 21:39:11		36-45 years	Male	12	>10	3	No	No		Medical Officer	Medical Officer	OPD	Yes	1	Divisional Hospital	Divisional Hospital	Yes	Independent general practice ( Part time or full time)	Yes			Yes	1	Don't know	0	No	1	Yes	1	Yes	1	No	1	No	1	No	1	Penicillin	Penicillin						0.25	Yes	Yes	No	Widespread or over use of antibiotics, Usage of broad-spectrum antibiotics, Genetic mutations of bacteria, Poor infection control practices in hospitals, Patient's poor adherence to antibiotic dosage regimens, Sub-standard quality of antibiotics
2020-10-16 23:56:22		36-45 years	Male	12	>10	3	No	No		Medical Officer	Medical Officer	Other specialties	No	2	National Hospital	National Hospital	Yes	Affiliated to private hospitals	No	Antiviral,anti fungal,antiprotozoal	Fungal and parasitic	Yes	1	Yes	1	No	1	Yes	1	Yes	1	No	1	Yes	0	No	1	Penicillin	Penicillin						0.25	Yes	Yes	Yes	Genetic mutations of bacteria
2020-10-17 09:49:30		46-55 years	Male	12	>10	3	Yes, completed	Yes	M.Sc.	Medical Officer	Medical Officer	Other specialties	Yes	1	Teaching Hospital	Teaching Hospital	Yes	Independent general practice ( Part time or full time)	Yes			Yes	1	Yes	1	No	1	Yes	1	Yes	1	No	1	No	1	No	1	Penicillin, Meropenem	Penicillin			Meropenam			0.5	Yes	Yes	Yes	Widespread or over use of antibiotics, Usage of broad-spectrum antibiotics, Genetic mutations of bacteria, Poor hand washing practice in hospitals, Poor infection control practices in hospitals, Patient's poor adherence to antibiotic dosage regimens, Sub-standard quality of antibiotics
2020-10-17 10:08:14		36-45 years	Female	12	>10	3	No	No		Medical Officer	Medical Officer	Other specialties	Yes	1	National Hospital	National Hospital	No		Yes			Yes	1	Yes	1	No	1	Yes	1	Yes	1	No	1	Don't know	0	No	1	Penicillin	Penicillin						0.25	Yes	Yes	Yes	Widespread or over use of antibiotics, Genetic mutations of bacteria, Patient's poor adherence to antibiotic dosage regimens, Sub-standard quality of antibiotics
2020-10-17 12:04:11		36-45 years	Male	12	>10	3	Yes, currently enrolled	Yes	M.D.	Registrar	Registrar	Surgical unit	Yes	1	National Hospital	National Hospital	No		No	Spirocheats, prokinotics erythromycin	Other	Yes	1	Yes	1	No	1	Yes	1	Yes	1	No	1	No	1	No	1	Penicillin	Penicillin						0.25	Yes	Yes	Yes	Widespread or over use of antibiotics, Usage of broad-spectrum antibiotics, Genetic mutations of bacteria, Poor hand washing practice in hospitals, Poor infection control practices in hospitals, Patient's poor adherence to antibiotic dosage regimens, Sub-standard quality of antibiotics
2020-10-17 12:34:07		36-45 years	Male	12	>10	3	Yes, completed	Yes	M.Sc.	Medical Officer	Medical Officer	ET/PCU	Yes	1	District General Hospital	District General Hospital	Yes	Independent general practice ( Part time or full time)	Yes			No	0	Yes	1	No	1	No	0	Yes	1	No	1	No	1	No	1	Cefotaxime, Meropenem			Cefotaxime	Meropenam			0.5	Yes	Yes	Yes	Widespread or over use of antibiotics, Usage of broad-spectrum antibiotics, Genetic mutations of bacteria, Patient's poor adherence to antibiotic dosage regimens, Sub-standard quality of antibiotics
2020-10-17 13:53:39		36-45 years	Male	12	>10	3	Yes, completed	Yes	M.D.	Consultant	Consultant	Surgical unit	Yes	1	Base Hospital	Base Hospital	Yes	Specialist practice	No	Protozoal infection	Fungal and parasitic	Yes	1	Yes	1	No	1	Yes	1	Yes	1	No	1	No	1	No	1	Penicillin, Vancomycin, Cefotaxime	Penicillin	Vancomycin	Cefotaxime				0.25	Yes	Yes	Yes	Widespread or over use of antibiotics, Usage of broad-spectrum antibiotics, Genetic mutations of bacteria, Poor infection control practices in hospitals, Patient's poor adherence to antibiotic dosage regimens, Sub-standard quality of antibiotics
2020-10-17 15:25:57		36-45 years	Female	12	>10	3	No	No		Medical Officer	Medical Officer	Other specialties	Yes	1	District General Hospital	District General Hospital	No		Yes			Yes	1	Yes	1	No	1	Yes	1	Yes	1	No	1	Don't know	0	No	1	Vancomycin, Cefotaxime, Meropenem, Ciprofloxacin		Vancomycin	Cefotaxime	Meropenam		Ciprofloxacin	0	Yes	Yes	Yes	Widespread or over use of antibiotics, Genetic mutations of bacteria, Patient's poor adherence to antibiotic dosage regimens, Sub-standard quality of antibiotics
2020-10-17 18:12:39		36-45 years	Female	12	>10	3	No	No		Medical Officer	Medical Officer	Surgical unit	Yes	1	National Hospital	National Hospital	No		Yes			Yes	1	Yes	1	No	1	Yes	1	Yes	1	No	1	No	1	No	1	Penicillin, Cefotaxime, Meropenem	Penicillin		Cefotaxime	Meropenam			0.75	Yes	Yes	No	Widespread or over use of antibiotics, Genetic mutations of bacteria, Patient's poor adherence to antibiotic dosage regimens
2020-10-17 18:47:09		36-45 years	Male	12	>10	3	No	No		Medical Officer	Medical Officer	Surgical unit	Yes	1	Base Hospital	Base Hospital	Yes	Independent general practice ( Part time or full time)	No	Prophylaxis	Prophylaxis	Yes	1	Don't know	0	No	1	Yes	1	Yes	1	No	1	No	1	No	1	Penicillin, Cefotaxime, Meropenem, Aztreonam	Penicillin		Cefotaxime	Meropenam	Aztreonam		1	Yes	Yes	Yes	Widespread or over use of antibiotics, Genetic mutations of bacteria, Patient's poor adherence to antibiotic dosage regimens, Sub-standard quality of antibiotics
2020-10-17 19:22:44		36-45 years	Male	12	>10	3	Yes, completed	Yes	M.D.	Consultant	Consultant	Other specialties	Yes	1	Teaching Hospital	Teaching Hospital	Yes	Specialist practice	Yes			Yes	1	Yes	1	No	1	Yes	1	Yes	1	No	1	No	1	No	1	Penicillin, Cefotaxime, Meropenem	Penicillin		Cefotaxime	Meropenam			0.75	Yes	Yes	Yes	Widespread or over use of antibiotics, Usage of broad-spectrum antibiotics, Genetic mutations of bacteria, Poor hand washing practice in hospitals, Poor infection control practices in hospitals, Patient's poor adherence to antibiotic dosage regimens, Sub-standard quality of antibiotics
2020-10-18 08:08:59		36-45 years	Male	12	>10	3	Yes, completed	Yes	M.D.	Consultant	Consultant	Medical unit	Yes	1	Base Hospital	Base Hospital	Yes	Specialist practice	No	Diabetes autonomic gastropathy(erythromycin), amoebiasis-metronidazole	Gastroparesis	Yes	1	Yes	1	No	1	Yes	1	Yes	1	No	1	No	1	No	1	Penicillin, Cefotaxime, Meropenem, Aztreonam	Penicillin		Cefotaxime	Meropenam	Aztreonam		1	Yes	Yes	Yes	Widespread or over use of antibiotics, Usage of broad-spectrum antibiotics, Genetic mutations of bacteria, Poor infection control practices in hospitals, Patient's poor adherence to antibiotic dosage regimens, Sub-standard quality of antibiotics
2020-10-18 21:17:21		36-45 years	Female	12	>10	3	Yes, completed	Yes	P.G Diploma	Medical Officer	Medical Officer	Other specialties	Yes	1	Chest clinic	Central Clinics	No		Yes			Yes	1	Yes	1	No	1	Yes	1	Yes	1	No	1	No	1	No	1	Penicillin, Cefotaxime	Penicillin		Cefotaxime				0.5	Yes	Yes	Yes	Widespread or over use of antibiotics, Usage of broad-spectrum antibiotics, Genetic mutations of bacteria, Poor hand washing practice in hospitals, Poor infection control practices in hospitals, Patient's poor adherence to antibiotic dosage regimens, Sub-standard quality of antibiotics
2020-10-19 12:05:35		36-45 years	Female	12	>10	3	Yes, completed	Yes	M.D.	Consultant	Consultant	Other specialties	Yes	1	Base Hospital	Base Hospital	Yes	Specialist practice	No	Fungus , protozoa infections	Fungal and parasitic	Yes	1	Yes	1	No	1	Yes	1	Yes	1	No	1	No	1	No	1	Penicillin, Cefotaxime	Penicillin		Cefotaxime				0.5	Yes	Yes	Yes	Widespread or over use of antibiotics, Usage of broad-spectrum antibiotics, Genetic mutations of bacteria, Following antibiotic treatment guidelines, Poor hand washing practice in hospitals, Poor infection control practices in hospitals, Patient's poor adherence to antibiotic dosage regimens, Sub-standard quality of antibiotics
2020-10-21 13:24:44		36-45 years	Male	12	>10	3	Yes, completed	Yes	M.Sc.	Medical Officer	Medical Officer	Public health	No	2	Rdhs office	Public Health	Yes	Independent general practice ( Part time or full time)	No	Some parasitic infestation	Fungal and parasitic	Yes	1	No	0	No	1	Yes	1	Yes	1	No	1	No	1	No	1	Penicillin, Cefotaxime, Meropenem	Penicillin		Cefotaxime	Meropenam			0.75	Yes	Yes	Yes	Widespread or over use of antibiotics, Genetic mutations of bacteria, Patient's poor adherence to antibiotic dosage regimens, Sub-standard quality of antibiotics
2020-11-05 09:56:15		36-45 years	Female	12	>10	3	Yes, currently enrolled	Yes	M.D.	Senior Registrar	Senior Registrar	Other specialties	Yes	1	National Hospital	National Hospital	No		Yes			Yes	1	Yes	1	No	1	Yes	1	Yes	1	No	1	No	1	No	1	Penicillin, Vancomycin, Cefotaxime	Penicillin	Vancomycin	Cefotaxime				0.25	Yes	Yes	Yes	Widespread or over use of antibiotics, Genetic mutations of bacteria, Poor infection control practices in hospitals, Patient's poor adherence to antibiotic dosage regimens, Sub-standard quality of antibiotics
2020-11-05 15:23:58		36-45 years	Female	12	>10	3	No	No		Medical Officer	Medical Officer	OPD	Yes	1	Base Hospital	Base Hospital	No		Yes			Yes	1	Yes	1	No	1	Yes	1	Yes	1	No	1	Don't know	0	No	1	Penicillin	Penicillin						0.25	Yes	Yes	Yes	Widespread or over use of antibiotics
2020-10-15 17:37:15		36-45 years	Female	11	>10	3	Yes, completed	Yes	P.G Diploma	Medical Officer	Medical Officer	Other specialties	Yes	1	Teaching Hospital	Teaching Hospital	No		Yes			No	0	Yes	1	No	1	Yes	1	Yes	1	No	1	No	1	No	1	Penicillin, Vancomycin, Cefotaxime, Meropenem	Penicillin	Vancomycin	Cefotaxime	Meropenam			0.5	Yes	Yes	Yes	Widespread or over use of antibiotics, Usage of broad-spectrum antibiotics, Genetic mutations of bacteria, Patient's poor adherence to antibiotic dosage regimens, Sub-standard quality of antibiotics
2020-10-16 19:20:48		36-45 years	Female	11	>10	3	Yes, completed	Yes	M.D.	Consultant	Consultant	Other specialties	Yes	1	Base Hospital	Base Hospital	Yes	Specialist practice	No	Fungal and viral infections	Fungal and parasitic	Yes	1	Yes	1	No	1	Yes	1	Yes	1	No	1	Yes	0	No	1	Penicillin	Penicillin						0.25	Yes	Yes	Yes	Widespread or over use of antibiotics, Usage of broad-spectrum antibiotics, Genetic mutations of bacteria, Poor infection control practices in hospitals, Patient's poor adherence to antibiotic dosage regimens, Sub-standard quality of antibiotics
2020-11-05 13:45:02		36-45 years	Male	11	>10	3	Yes, completed	Yes	M.D.	Consultant	Consultant	Other specialties	Yes	1	Base Hospital	Base Hospital	No		No	Fungi, viruses and parasites	Fungal and parasitic	No	0	Yes	1	No	1	Yes	1	Yes	1	No	1	No	1	No	1	Penicillin, Cefotaxime, Meropenem, Aztreonam	Penicillin		Cefotaxime	Meropenam	Aztreonam		1	Yes	Yes	Yes	Widespread or over use of antibiotics, Usage of broad-spectrum antibiotics, Genetic mutations of bacteria, Poor hand washing practice in hospitals, Poor infection control practices in hospitals, Patient's poor adherence to antibiotic dosage regimens, Sub-standard quality of antibiotics
2020-10-15 19:19:07		36-45 years	Male	10	6-10	2	No	No		Medical Officer	Medical Officer	Other specialties	Yes	1	National Hospital	National Hospital	Yes	Independent general practice ( Part time or full time)	Yes			No	0	Yes	1	No	1	Yes	1	Yes	1	No	1	No	1	No	1	Penicillin	Penicillin						0.25	Yes	Yes	No	Widespread or over use of antibiotics, Usage of broad-spectrum antibiotics, Genetic mutations of bacteria, Patient's poor adherence to antibiotic dosage regimens
2020-10-15 21:33:42		36-45 years	Male	10	6-10	2	Yes, currently enrolled	Yes	M.D.	Registrar	Registrar	ET/PCU	Yes	1	Teaching Hospital	Teaching Hospital	No		Yes			Yes	1	Yes	1	No	1	Yes	1	Yes	1	No	1	Yes	0	No	1	Penicillin, Aztreonam	Penicillin				Aztreonam		0.5	Yes	Yes	Yes	Widespread or over use of antibiotics, Genetic mutations of bacteria
2020-10-16 00:26:15		36-45 years	Male	10	6-10	2	Yes, completed	Yes	M.D.	Consultant	Consultant	Surgical unit	Yes	1	Base Hospital	Base Hospital	Yes	Specialist practice	Yes			Yes	1	Yes	1	No	1	Yes	1	Yes	1	No	1	No	1	No	1	Penicillin	Penicillin						0.25	Yes	Yes	No	Widespread or over use of antibiotics, Usage of broad-spectrum antibiotics, Genetic mutations of bacteria, Patient's poor adherence to antibiotic dosage regimens, Sub-standard quality of antibiotics
2020-10-16 19:00:28		36-45 years	Male	10	6-10	2	No	No		Medical Officer	Medical Officer	Other specialties	Yes	1	Teaching Hospital	Teaching Hospital	Yes	Independent general practice ( Part time or full time)	Yes			Yes	1	Yes	1	No	1	No	0	Yes	1	No	1	No	1	No	1	Penicillin	Penicillin						0.25	Yes	Yes	Don't know	Widespread or over use of antibiotics
2020-10-16 20:35:47		36-45 years	Male	10	6-10	2	Yes, completed	Yes	M.Sc.	Medical Officer	Medical Officer	Other specialties	Yes	1	Teaching Hospital	Teaching Hospital	Yes	Independent general practice ( Part time or full time)	No	Prophylactic use in selected patients	Prophylaxis	Yes	1	Yes	1	No	1	Yes	1	Yes	1	No	1	No	1	No	1	Penicillin, Cefotaxime, Meropenem	Penicillin		Cefotaxime	Meropenam			0.75	Yes	Yes	Yes	Widespread or over use of antibiotics, Usage of broad-spectrum antibiotics, Genetic mutations of bacteria, Poor hand washing practice in hospitals, Poor infection control practices in hospitals, Patient's poor adherence to antibiotic dosage regimens, Sub-standard quality of antibiotics
2020-10-17 08:55:48		36-45 years	Male	10	6-10	2	Yes, completed	Yes	M.D.	Acting Consultant	Consultant	Surgical unit	Yes	1	Teaching Hospital	Teaching Hospital	No		No	Doxicycline used in AAA,	Other	Yes	1	Yes	1	No	1	Yes	1	Yes	1	No	1	No	1	No	1	Penicillin	Penicillin						0.25	Yes	Yes	Yes	Widespread or over use of antibiotics
2020-10-17 09:00:43		36-45 years	Male	10	6-10	2	Yes, completed	Yes	M.D.	Senior Registrar	Senior Registrar	Public health	Yes	1	Teaching Hospital	Teaching Hospital	No	Specialist practice	Yes			No	0	Don't know	0	No	1	Yes	1	Yes	1	No	1	No	1	No	1	Penicillin, Cefotaxime	Penicillin		Cefotaxime				0.5	Yes	Yes	Don't know	Widespread or over use of antibiotics, Genetic mutations of bacteria, Patient's poor adherence to antibiotic dosage regimens
2020-10-17 09:59:37		36-45 years	Male	10	6-10	2	Yes, currently enrolled	Yes		Senior Registrar	Senior Registrar	Other specialties	Yes	1	National Hospital	National Hospital	No		Yes			Yes	1	Yes	1	No	1	Yes	1	Yes	1	No	1	No	1	No	1	Penicillin, Vancomycin, Cefotaxime	Penicillin	Vancomycin	Cefotaxime				0.25	Yes	Yes	Yes	Widespread or over use of antibiotics, Usage of broad-spectrum antibiotics, Genetic mutations of bacteria, Poor hand washing practice in hospitals, Poor infection control practices in hospitals, Patient's poor adherence to antibiotic dosage regimens, Sub-standard quality of antibiotics
2020-10-17 11:15:13		36-45 years	Male	10	6-10	2	Yes, completed	Yes	P.G Diploma	Medical Officer	Medical Officer	Other specialties	Yes	1	Teaching Hospital	Teaching Hospital	No		Yes			No	0	Yes	1	No	1	Yes	1	Yes	1	No	1	Yes	0	No	1	Penicillin, Cefotaxime, Meropenem, Aztreonam	Penicillin		Cefotaxime	Meropenam	Aztreonam		1	Yes	Yes	Yes	Widespread or over use of antibiotics, Usage of broad-spectrum antibiotics, Genetic mutations of bacteria, Poor hand washing practice in hospitals, Poor infection control practices in hospitals, Patient's poor adherence to antibiotic dosage regimens, Sub-standard quality of antibiotics
2020-10-17 11:15:27		36-45 years	Male	10	6-10	2	Yes, completed	Yes	P.G Diploma	Medical Officer	Medical Officer	Other specialties	Yes	1	Teaching Hospital	Teaching Hospital	No		Yes			No	0	Yes	1	No	1	Yes	1	Yes	1	No	1	Yes	0	No	1	Penicillin, Cefotaxime, Meropenem, Aztreonam	Penicillin		Cefotaxime	Meropenam	Aztreonam		1	Yes	Yes	Yes	Widespread or over use of antibiotics, Usage of broad-spectrum antibiotics, Genetic mutations of bacteria, Poor hand washing practice in hospitals, Poor infection control practices in hospitals, Patient's poor adherence to antibiotic dosage regimens, Sub-standard quality of antibiotics
2020-10-17 11:23:56		36-45 years	Male	10	6-10	2	No	No		Medical Officer of Health	Medical Officer of Health	Public health	Yes	1	Divisional Hospital	Divisional Hospital	Yes	Independent general practice ( Part time or full time)	Yes			No	0	Yes	1	No	1	Yes	1	Yes	1	No	1	No	1	No	1	Cefotaxime			Cefotaxime				0.25	Yes	Yes	Yes	Widespread or over use of antibiotics, Usage of broad-spectrum antibiotics, Genetic mutations of bacteria, Poor infection control practices in hospitals, Patient's poor adherence to antibiotic dosage regimens, Sub-standard quality of antibiotics
2020-10-17 12:05:08		36-45 years	Male	10	6-10	2	No	No	Other	Medical Officer	Medical Officer	Public health	No	2	RDHS Office	Public Health	Yes	Independent general practice ( Part time or full time)	Yes			Yes	1	No	0	No	1	No	0	Yes	1	No	1	No	1	No	1	Penicillin	Penicillin						0.25	Yes	Yes	Yes	Widespread or over use of antibiotics, Usage of broad-spectrum antibiotics, Genetic mutations of bacteria, Poor hand washing practice in hospitals, Poor infection control practices in hospitals, Patient's poor adherence to antibiotic dosage regimens, Sub-standard quality of antibiotics
2020-10-17 12:40:31		36-45 years	Female	10	6-10	2	Yes, completed	Yes	M.D.	Senior Registrar	Senior Registrar	Other specialties	Yes	1	National Hospital	National Hospital	No		Yes			Yes	1	Yes	1	No	1	Yes	1	Yes	1	No	1	Yes	0	No	1	Penicillin, Cefotaxime, Meropenem	Penicillin		Cefotaxime	Meropenam			0.75	Yes	Yes	Yes	Widespread or over use of antibiotics, Usage of broad-spectrum antibiotics, Genetic mutations of bacteria, Poor hand washing practice in hospitals, Poor infection control practices in hospitals, Patient's poor adherence to antibiotic dosage regimens, Sub-standard quality of antibiotics
2020-10-17 17:51:27		36-45 years	Female	10	6-10	2	No	No		Medical Officer	Medical Officer	Other specialties	Yes	1	Teaching Hospital	Teaching Hospital	No		Yes			Yes	1	Yes	1	No	1	Yes	1	Yes	1	No	1	No	1	No	1	Penicillin, Cefotaxime	Penicillin		Cefotaxime				0.5	Yes	Yes	Yes	Widespread or over use of antibiotics, Usage of broad-spectrum antibiotics, Genetic mutations of bacteria, Poor hand washing practice in hospitals, Poor infection control practices in hospitals, Patient's poor adherence to antibiotic dosage regimens, Sub-standard quality of antibiotics
2020-10-17 19:07:19		36-45 years	Female	10	6-10	2	No	No		Medical Officer	Medical Officer	Other specialties	Yes	1	Base Hospital	Base Hospital	No		No	Virus, fungus, protozoa	Fungal and parasitic	Yes	1	Yes	1	No	1	Yes	1	Yes	1	No	1	Yes	0	No	1	Penicillin, Cefotaxime, Meropenem	Penicillin		Cefotaxime	Meropenam			0.75	Yes	Yes	No	Widespread or over use of antibiotics, Usage of broad-spectrum antibiotics, Genetic mutations of bacteria, Patient's poor adherence to antibiotic dosage regimens
2020-10-19 18:49:13		36-45 years	Male	10	6-10	2	Yes, currently enrolled	Yes	M.D.	Registrar	Registrar	Medical unit	Yes	1	National Hospital	National Hospital	No		No	Used prophylaxis in certain situations	Prophylaxis	Yes	1	Yes	1	No	1	Yes	1	Yes	1	No	1	No	1	No	1	Penicillin, Cefotaxime, Meropenem, Aztreonam	Penicillin		Cefotaxime	Meropenam	Aztreonam		1	Yes	Yes	Yes	Widespread or over use of antibiotics, Usage of broad-spectrum antibiotics, Genetic mutations of bacteria, Poor hand washing practice in hospitals, Poor infection control practices in hospitals, Patient's poor adherence to antibiotic dosage regimens, Sub-standard quality of antibiotics
2020-10-15 19:23:05		25-35 years	Female	9	6-10	2	Yes, currently enrolled	Yes	M.D.	Registrar	Registrar	ET/PCU	Yes	1	National Hospital	National Hospital	No		No	Antibacterial and antifungals are antibiotics	Fungal and parasitic	Yes	1	Yes	1	No	1	Yes	1	Yes	1	No	1	No	1	No	1	Penicillin, Vancomycin, Cefotaxime, Meropenem	Penicillin	Vancomycin	Cefotaxime	Meropenam			0.5	Yes	Yes	Yes	Widespread or over use of antibiotics, Usage of broad-spectrum antibiotics, Patient's poor adherence to antibiotic dosage regimens, Sub-standard quality of antibiotics
2020-10-15 20:30:55		36-45 years	Male	9	6-10	2	Yes, currently enrolled	Yes	M.D.	Senior Registrar	Senior Registrar	Surgical unit	No	2		Unanswered	No		Yes			Yes	1	Yes	1	No	1	Yes	1	Yes	1	No	1	Don't know	0	No	1	Penicillin, Cefotaxime	Penicillin		Cefotaxime				0.5	Yes	Yes	Yes	Widespread or over use of antibiotics, Genetic mutations of bacteria, Poor hand washing practice in hospitals, Poor infection control practices in hospitals, Patient's poor adherence to antibiotic dosage regimens, Sub-standard quality of antibiotics
2020-10-16 22:34:02		36-45 years	Male	9	6-10	2	Yes, currently enrolled	Yes	M.D.	Senior Registrar	Senior Registrar	Paediatric	Yes	1	Teaching Hospital	Teaching Hospital	No		No		Unanswered	Yes	1	Yes	1	No	1	Yes	1	Yes	1	No	1	No	1	No	1	Vancomycin		Vancomycin					-0.25	Yes	Yes	Yes	Widespread or over use of antibiotics, Usage of broad-spectrum antibiotics, Genetic mutations of bacteria, Patient's poor adherence to antibiotic dosage regimens, Sub-standard quality of antibiotics
2020-10-17 03:48:32		36-45 years	Male	9	6-10	2	Yes, currently enrolled	Yes	M.D.	Currently in foreign training	Consultant	Surgical unit	No	2		Unanswered	No		No	Prophylaxis, certain anyibiotics like erythromycin used as a prokinetic	Prophylaxis	Yes	1	Yes	1	No	1	Yes	1	Yes	1	No	1	No	1	No	1	Penicillin, Cefotaxime, Meropenem, Aztreonam	Penicillin		Cefotaxime	Meropenam	Aztreonam		1	Yes	Yes	Yes	Widespread or over use of antibiotics, Usage of broad-spectrum antibiotics, Genetic mutations of bacteria, Patient's poor adherence to antibiotic dosage regimens, Sub-standard quality of antibiotics
2020-10-17 10:09:53		25-35 years	Male	9	6-10	2	Yes, currently enrolled	Yes	M.D.	Registrar	Registrar	Medical unit	Yes	1	Teaching Hospital	Teaching Hospital	Yes	Independent general practice ( Part time or full time)	Yes			Yes	1	Yes	1	No	1	Yes	1	Yes	1	No	1	No	1	No	1	Vancomycin		Vancomycin					-0.25	Yes	Yes	Yes	Widespread or over use of antibiotics, Usage of broad-spectrum antibiotics, Genetic mutations of bacteria, Poor hand washing practice in hospitals, Poor infection control practices in hospitals, Patient's poor adherence to antibiotic dosage regimens, Sub-standard quality of antibiotics
2020-10-17 11:41:17		25-35 years	Male	9	6-10	2	Yes, completed	Yes	M.Sc.	Registrar	Registrar	Other specialties	No	2		Unanswered	Yes	Independent general practice ( Part time or full time)	No	Azithromycin in covid19 treatment ,	Prophylaxis	Yes	1	Yes	1	No	1	Yes	1	Yes	1	No	1	No	1	No	1	Penicillin	Penicillin						0.25	Yes	Yes	Don't know	Widespread or over use of antibiotics, Usage of broad-spectrum antibiotics, Genetic mutations of bacteria, Poor hand washing practice in hospitals, Poor infection control practices in hospitals, Patient's poor adherence to antibiotic dosage regimens, Sub-standard quality of antibiotics
2020-10-17 14:00:47		36-45 years	Male	9	6-10	2	Yes, currently enrolled	Yes	M.Sc.	PG Trainee	PG Trainee	Other specialties	No	2		Unanswered	No		Yes			Yes	1	Yes	1	No	1	Yes	1	Yes	1	No	1	Yes	0	No	1	Penicillin, Cefotaxime	Penicillin		Cefotaxime				0.5	Yes	Yes	Yes	Widespread or over use of antibiotics, Genetic mutations of bacteria, Patient's poor adherence to antibiotic dosage regimens, Sub-standard quality of antibiotics
2020-10-17 15:00:34		36-45 years	Male	9	6-10	2	Yes, completed	Yes	M.D.	Senior Registrar	Senior Registrar	Other specialties	Yes	1	District General Hospital	District General Hospital	No		No	Fungal, protozoal, prophylactic use	Fungal and parasitic	Yes	1	Yes	1	No	1	Yes	1	Yes	1	No	1	No	1	No	1	Penicillin, Vancomycin, Cefotaxime, Meropenem, Aztreonam	Penicillin	Vancomycin	Cefotaxime	Meropenam	Aztreonam		0.75	Yes	Yes	Yes	Widespread or over use of antibiotics, Usage of broad-spectrum antibiotics, Genetic mutations of bacteria, Following antibiotic treatment guidelines, Poor hand washing practice in hospitals, Poor infection control practices in hospitals, Patient's poor adherence to antibiotic dosage regimens, Sub-standard quality of antibiotics
2020-10-19 13:32:53		36-45 years	Female	9	6-10	2	Yes, completed	Yes	M.D.	Consultant	Consultant	Surgical unit	Yes	1	District General Hospital	District General Hospital	Yes	Specialist practice	Yes			Yes	1	Yes	1	No	1	Yes	1	Yes	1	No	1	No	1	No	1	Penicillin, Vancomycin, Cefotaxime, Meropenem	Penicillin	Vancomycin	Cefotaxime	Meropenam			0.5	Yes	Yes	Yes	Widespread or over use of antibiotics, Usage of broad-spectrum antibiotics, Genetic mutations of bacteria, Poor hand washing practice in hospitals, Poor infection control practices in hospitals, Patient's poor adherence to antibiotic dosage regimens, Sub-standard quality of antibiotics
2020-11-17 01:06:22		36-45 years	Male	9	6-10	2	No	No		Medical Officer	Medical Officer	Other specialties	Yes	1	Provincial General Hospital	Provincial General Hospital	Yes	Affiliated to private hospitals	No	Prokinetics,immunimodulators	Other	Yes	1	Yes	1	No	1	Yes	1	Yes	1	No	1	No	1	No	1	Penicillin	Penicillin						0.25	Yes	Yes	No	Widespread or over use of antibiotics, Usage of broad-spectrum antibiotics, Genetic mutations of bacteria, Patient's poor adherence to antibiotic dosage regimens
2020-10-15 19:03:17		25-35 years	Female	8	6-10	2	Yes, currently enrolled	Yes	M.D.	Registrar	Registrar	Other specialties	Yes	1	National Hospital	National Hospital	No		Yes			No	0	Yes	1	No	1	Yes	1	Yes	1	No	1	No	1	No	1	Penicillin, Cefotaxime, Meropenem, Aztreonam	Penicillin		Cefotaxime	Meropenam	Aztreonam		1	Yes	Yes	Yes	Widespread or over use of antibiotics, Usage of broad-spectrum antibiotics, Genetic mutations of bacteria, Poor hand washing practice in hospitals, Poor infection control practices in hospitals, Patient's poor adherence to antibiotic dosage regimens, Sub-standard quality of antibiotics
2020-10-15 23:24:48		36-45 years	Female	8	6-10	2	Yes, currently enrolled	Yes	M.D.	Registrar	Registrar	Other specialties	Yes	1	Teaching Hospital	Teaching Hospital	No		Yes			Yes	1	Yes	1	No	1	Yes	1	Yes	1	No	1	No	1	No	1	Penicillin, Cefotaxime, Meropenem, Aztreonam	Penicillin		Cefotaxime	Meropenam	Aztreonam		1	Yes	Yes	Yes	Widespread or over use of antibiotics, Usage of broad-spectrum antibiotics, Genetic mutations of bacteria, Poor hand washing practice in hospitals, Poor infection control practices in hospitals, Patient's poor adherence to antibiotic dosage regimens, Sub-standard quality of antibiotics
2020-10-17 11:24:03		25-35 years	Female	8	6-10	2	Yes, currently enrolled	Yes	M.D.	Registrar	Registrar	Public health	No	2		Unanswered	No		Yes			No	0	Yes	1	No	1	Yes	1	Yes	1	No	1	No	1	No	1	Penicillin, Cefotaxime, Meropenem	Penicillin		Cefotaxime	Meropenam			0.75	Yes	Yes	No	Widespread or over use of antibiotics, Usage of broad-spectrum antibiotics, Genetic mutations of bacteria, Poor infection control practices in hospitals, Patient's poor adherence to antibiotic dosage regimens, Sub-standard quality of antibiotics
2020-10-17 13:29:55		25-35 years	Female	8	6-10	2	No	No		Medical Officer	Medical Officer	Public health	No	2		Unanswered	No		Yes			No	0	Don't know	0	No	1	Yes	1	Yes	1	No	1	No	1	No	1	Penicillin, Cefotaxime	Penicillin		Cefotaxime				0.5	Yes	Yes	No	Widespread or over use of antibiotics, Usage of broad-spectrum antibiotics, Genetic mutations of bacteria, Poor infection control practices in hospitals, Patient's poor adherence to antibiotic dosage regimens, Sub-standard quality of antibiotics
2020-10-17 21:19:28		25-35 years	Female	8	6-10	2	No	No		Senior House officer	Senior House officer	Paediatric	Yes	1	Base Hospital	Base Hospital	No		Yes			Yes	1	No	0	No	1	Yes	1	Yes	1	No	1	No	1	No	1	Penicillin, Cefotaxime, Meropenem, Aztreonam	Penicillin		Cefotaxime	Meropenam	Aztreonam		1	Yes	Yes	Yes	Widespread or over use of antibiotics, Usage of broad-spectrum antibiotics, Genetic mutations of bacteria, Poor infection control practices in hospitals, Patient's poor adherence to antibiotic dosage regimens
2020-10-18 06:18:30		36-45 years	Female	8	6-10	2	No	No		Medical Officer	Medical Officer	Other specialties	No	2	Teaching Hospital	Teaching Hospital	No		No		Unanswered	Yes	1	Yes	1	No	1	Yes	1	Yes	1	No	1	No	1	No	1	Penicillin, Vancomycin, Cefotaxime, Meropenem, Aztreonam	Penicillin	Vancomycin	Cefotaxime	Meropenam	Aztreonam		0.75	Yes	Yes	Yes	Widespread or over use of antibiotics, Usage of broad-spectrum antibiotics, Genetic mutations of bacteria, Patient's poor adherence to antibiotic dosage regimens, Sub-standard quality of antibiotics
2020-10-18 11:35:10		25-35 years	Female	8	6-10	2	No	No		Senior House officer	Senior House officer	Obstetric & Gyneacological unit	Yes	1	District General Hospital	District General Hospital	No		Yes			No	0	Yes	1	No	1	Yes	1	Yes	1	No	1	No	1	No	1	Penicillin	Penicillin						0.25	Yes	Yes	Yes	Widespread or over use of antibiotics, Usage of broad-spectrum antibiotics, Genetic mutations of bacteria, Patient's poor adherence to antibiotic dosage regimens
2020-10-18 13:40:20		25-35 years	Male	8	6-10	2	Yes, currently enrolled	Yes	M.D.	Senior Registrar	Senior Registrar	Other specialties	Yes	1	National Hospital	National Hospital	No		No	Erythromycin for gastric motility, etc	Gastroparesis	Yes	1	Yes	1	No	1	Yes	1	Yes	1	No	1	No	1	No	1	Penicillin, Cefotaxime, Meropenem, Aztreonam	Penicillin		Cefotaxime	Meropenam	Aztreonam		1	Yes	Yes	Yes	Widespread or over use of antibiotics, Usage of broad-spectrum antibiotics, Genetic mutations of bacteria, Poor infection control practices in hospitals, Patient's poor adherence to antibiotic dosage regimens, Sub-standard quality of antibiotics
2020-11-05 14:18:03		25-35 years	Male	8	6-10	2	Yes, currently enrolled	Yes	M.D.	Senior Registrar	Senior Registrar	Other specialties	Yes	1	National Hospital	National Hospital	Yes	Independent general practice ( Part time or full time)	Yes	Amoeba infections, to prevent post viral pneumonia, prophylactically in neutropenia		Yes	1	Yes	1	No	1	Yes	1	Yes	1	No	1	No	1	No	1	Penicillin, Cefotaxime, Meropenem, Aztreonam	Penicillin		Cefotaxime	Meropenam	Aztreonam		1	Yes	Yes	Yes	Widespread or over use of antibiotics, Genetic mutations of bacteria, Poor hand washing practice in hospitals, Poor infection control practices in hospitals, Patient's poor adherence to antibiotic dosage regimens, Sub-standard quality of antibiotics
2020-10-15 21:41:52		25-35 years	Male	7	6-10	2	Yes, completed	Yes	M.D.	Senior Registrar	Senior Registrar	Other specialties	Yes	1	National Hospital	National Hospital	No		Yes			Yes	1	Yes	1	No	1	Yes	1	Yes	1	No	1	No	1	No	1	Penicillin, Cefotaxime	Penicillin		Cefotaxime				0.5	Yes	Yes	Yes	Widespread or over use of antibiotics, Usage of broad-spectrum antibiotics, Genetic mutations of bacteria, Poor hand washing practice in hospitals, Poor infection control practices in hospitals, Patient's poor adherence to antibiotic dosage regimens, Sub-standard quality of antibiotics
2020-10-16 00:46:11		25-35 years	Female	7	6-10	2	No	No		Medical Officer	Medical Officer	OPD	Yes	1	Divisional Hospital	Divisional Hospital	No		Yes			Yes	1	Yes	1	No	1	Yes	1	Yes	1	No	1	Yes	0	No	1	Penicillin, Cefotaxime, Meropenem, Aztreonam	Penicillin		Cefotaxime	Meropenam	Aztreonam		1	Yes	Yes	Yes	Widespread or over use of antibiotics, Usage of broad-spectrum antibiotics, Genetic mutations of bacteria, Poor infection control practices in hospitals, Sub-standard quality of antibiotics
2020-10-17 10:30:43		25-35 years	Male	7	6-10	2	Yes, currently enrolled	Yes	M.D.	Senior Registrar	Senior Registrar	Other specialties	Yes	1	National Hospital	National Hospital	No		No	Virus, fungi, parasites etc	Fungal and parasitic	No	0	Yes	1	No	1	Yes	1	Yes	1	No	1	No	1	No	1	Penicillin, Cefotaxime	Penicillin		Cefotaxime				0.5	Yes	Yes	Yes	Widespread or over use of antibiotics, Usage of broad-spectrum antibiotics, Genetic mutations of bacteria, Poor hand washing practice in hospitals, Poor infection control practices in hospitals, Patient's poor adherence to antibiotic dosage regimens, Sub-standard quality of antibiotics
2020-10-17 12:41:21		25-35 years	Male	7	6-10	2	No	No		Medical Officer	Medical Officer	ET/PCU	Yes	1	Base Hospital	Base Hospital	Yes	Independent general practice ( Part time or full time)	No	Viral, fungal	Viral infections	No	0	Yes	1	No	1	Yes	1	Yes	1	No	1	No	1	No	1	Cefotaxime			Cefotaxime				0.25	Yes	Yes	Yes	Widespread or over use of antibiotics, Patient's poor adherence to antibiotic dosage regimens
2020-10-17 13:32:17		25-35 years	Male	7	6-10	2	No	No		Medical Officer	Medical Officer	Other specialties	Yes	1	Teaching Hospital	Teaching Hospital	No		Yes			Yes	1	Yes	1	No	1	Yes	1	Yes	1	No	1	No	1	No	1	Penicillin, Vancomycin	Penicillin	Vancomycin					0	Yes	Yes	Yes	Widespread or over use of antibiotics, Usage of broad-spectrum antibiotics, Genetic mutations of bacteria, Poor infection control practices in hospitals, Patient's poor adherence to antibiotic dosage regimens, Sub-standard quality of antibiotics
2020-10-18 20:54:33		25-35 years	Male	7	6-10	2	Yes, currently enrolled	Yes	M.D.	Registrar	Registrar	Other specialties	Yes	1	National Hospital	National Hospital	No		No	Pneumonia caused by P. jirovecii	Fungal and parasitic	Yes	1	Yes	1	No	1	Yes	1	Yes	1	No	1	No	1	No	1	Penicillin, Cefotaxime, Meropenem, Aztreonam	Penicillin		Cefotaxime	Meropenam	Aztreonam		1	Yes	Yes	Yes	Widespread or over use of antibiotics, Usage of broad-spectrum antibiotics, Genetic mutations of bacteria, Poor infection control practices in hospitals, Patient's poor adherence to antibiotic dosage regimens, Sub-standard quality of antibiotics
2020-10-18 21:49:02		25-35 years	Female	7	6-10	2	No	No		Medical Officer	Medical Officer	Paediatric	Yes	1	Base Hospital	Base Hospital	No		Yes			Yes	1	Yes	1	No	1	Yes	1	Yes	1	No	1	No	1	No	1	Penicillin	Penicillin						0.25	Yes	Yes	Yes	Widespread or over use of antibiotics, Usage of broad-spectrum antibiotics, Genetic mutations of bacteria, Patient's poor adherence to antibiotic dosage regimens, Sub-standard quality of antibiotics
2020-10-21 15:05:14		36-45 years	Male	7	6-10	2	Yes, completed	Yes	M.D.	Senior Registrar	Senior Registrar	Other specialties	No	2	Teaching Hospital	Teaching Hospital	No		No	Prophylaxis of some conditions like SABE	Prophylaxis	Yes	1	Don't know	0	No	1	Yes	1	Yes	1	No	1	Don't know	0	No	1	Penicillin, Vancomycin	Penicillin	Vancomycin					0	Yes	Yes	Don't know	Widespread or over use of antibiotics, Usage of broad-spectrum antibiotics, Genetic mutations of bacteria, Poor infection control practices in hospitals, Patient's poor adherence to antibiotic dosage regimens, Sub-standard quality of antibiotics
2020-10-22 18:17:39		25-35 years	Female	7	6-10	2	Yes, currently enrolled	Yes	M.D.	Registrar	Registrar	Other specialties	Yes	1	Teaching Hospital	Teaching Hospital	No		No	There are other uses of tetracycline	Fungal and parasitic	Yes	1	Yes	1	No	1	Yes	1	Yes	1	No	1	No	1	No	1	Penicillin, Meropenem	Penicillin			Meropenam			0.5	Yes	Yes	Yes	Widespread or over use of antibiotics, Genetic mutations of bacteria, Poor hand washing practice in hospitals, Poor infection control practices in hospitals, Patient's poor adherence to antibiotic dosage regimens, Sub-standard quality of antibiotics
2020-11-05 14:07:52		25-35 years	Male	7	6-10	2	Yes, currently enrolled	Yes	M.D.	Senior Registrar	Senior Registrar	Other specialties	Yes	1	National Hospital	National Hospital	Yes	Specialist practice	No	Non medical use such as aquaculture, Used as chemotherapeutic agent (Doxorubicin)	Prophylaxis	Yes	1	Yes	1	No	1	Yes	1	Yes	1	No	1	No	1	No	1	Penicillin, Cefotaxime, Meropenem, Aztreonam	Penicillin		Cefotaxime	Meropenam	Aztreonam		1	Yes	Yes	Yes	Widespread or over use of antibiotics, Usage of broad-spectrum antibiotics, Genetic mutations of bacteria, Poor hand washing practice in hospitals, Poor infection control practices in hospitals, Patient's poor adherence to antibiotic dosage regimens, Sub-standard quality of antibiotics
2020-11-05 14:55:33		25-35 years	Male	7	6-10	2	Yes, currently enrolled	Yes	M.D.	Registrar	Registrar	Surgical unit	Yes	1	National Hospital	National Hospital	No		Yes			Yes	1	Yes	1	No	1	Yes	1	Yes	1	No	1	No	1	No	1	Penicillin, Cefotaxime, Meropenem, Aztreonam	Penicillin		Cefotaxime	Meropenam	Aztreonam		1	Yes	Yes	Yes	Widespread or over use of antibiotics, Usage of broad-spectrum antibiotics, Genetic mutations of bacteria, Poor hand washing practice in hospitals, Poor infection control practices in hospitals, Patient's poor adherence to antibiotic dosage regimens, Sub-standard quality of antibiotics
2020-10-15 17:41:53		25-35 years	Female	6	6-10	2	Yes, currently enrolled	Yes	M.D.	Registrar	Registrar	Other specialties	Yes	1	National Hospital	National Hospital	No		No	In some fungal and parasitic infections can be used eg-co-trim in P jiroveci	Fungal and parasitic infections	Yes	1	Yes	1	No	1	Yes	1	Yes	1	No	1	No	1	No	1	Penicillin, Cefotaxime, Meropenem, Aztreonam	Penicillin		Cefotaxime	Meropenam	Aztreonam		1	Yes	Yes	Yes	Widespread or over use of antibiotics, Usage of broad-spectrum antibiotics, Genetic mutations of bacteria, Poor hand washing practice in hospitals, Poor infection control practices in hospitals, Patient's poor adherence to antibiotic dosage regimens, Sub-standard quality of antibiotics
2020-10-15 19:14:10		25-35 years	Male	6	6-10	2	Yes, currently enrolled	Yes	M.D.	Registrar	Registrar	Surgical unit	Yes	1	Teaching Hospital	Teaching Hospital	No		Yes			Yes	1	Yes	1	No	1	Yes	1	Yes	1	No	1	No	1	No	1	Penicillin	Penicillin						0.25	Yes	Yes	Yes	Widespread or over use of antibiotics, Usage of broad-spectrum antibiotics, Genetic mutations of bacteria, Poor hand washing practice in hospitals, Poor infection control practices in hospitals, Patient's poor adherence to antibiotic dosage regimens, Sub-standard quality of antibiotics
2020-10-15 21:31:36		25-35 years	Male	6	6-10	2	Yes, currently enrolled	Yes	M.D.	Registrar	Registrar	Surgical unit	Yes	1	National Hospital	National Hospital	No		Yes			Yes	1	Yes	1	No	1	Yes	1	Yes	1	No	1	No	1	No	1	Penicillin, Cefotaxime, Meropenem	Penicillin		Cefotaxime	Meropenam			0.75	Yes	Yes	Yes	Widespread or over use of antibiotics, Usage of broad-spectrum antibiotics, Genetic mutations of bacteria, Poor hand washing practice in hospitals, Poor infection control practices in hospitals, Patient's poor adherence to antibiotic dosage regimens, Sub-standard quality of antibiotics
2020-10-16 08:22:06		25-35 years	Male	6	6-10	2	Yes, currently enrolled	Yes	M.Sc.	Medical Officer	Medical Officer	OPD	No	2		Unanswered	Yes	Independent general practice ( Part time or full time)	No	As prophylaxis	Prophylaxis	Yes	1	Yes	1	No	1	Yes	1	Yes	1	No	1	No	1	No	1	Penicillin, Cefotaxime, Meropenem	Penicillin		Cefotaxime	Meropenam			0.75	Yes	Yes	Yes	Widespread or over use of antibiotics, Genetic mutations of bacteria, Patient's poor adherence to antibiotic dosage regimens, Sub-standard quality of antibiotics
2020-10-16 13:33:41		25-35 years	Male	6	6-10	2	Yes, currently enrolled	Yes	M.D.	Senior Registrar	Senior Registrar	Medical unit	Yes	1	National Hospital	National Hospital	No		No		Unanswered	Yes	1	Yes	1	No	1	Yes	1	Yes	1	No	1	No	1	No	1	Penicillin, Cefotaxime, Aztreonam	Penicillin		Cefotaxime		Aztreonam		0.75	Yes	Yes	Yes	Widespread or over use of antibiotics, Usage of broad-spectrum antibiotics, Genetic mutations of bacteria, Poor hand washing practice in hospitals, Poor infection control practices in hospitals, Patient's poor adherence to antibiotic dosage regimens, Sub-standard quality of antibiotics
2020-10-17 10:25:46		25-35 years	Male	6	6-10	2	No	No	Other	Medical Officer	Medical Officer	Medical unit	Yes	1	Teaching Hospital	Teaching Hospital	Yes	Independent general practice ( Part time or full time)	No	Fungal infections	Fungal and parasitic	No	0	Yes	1	No	1	Yes	1	Yes	1	No	1	No	1	No	1	Penicillin, Cefotaxime, Meropenem	Penicillin		Cefotaxime	Meropenam			0.75	Yes	Yes	No	Widespread or over use of antibiotics, Genetic mutations of bacteria
2020-10-17 13:01:16		25-35 years	Male	6	6-10	2	Yes, currently enrolled	Yes	P.G Diploma	Medical Officer	Medical Officer	Other specialties	Yes	1	District General Hospital	District General Hospital	No		Yes			Yes	1	Yes	1	No	1	Yes	1	Yes	1	No	1	No	1	No	1	Penicillin, Meropenem, Aztreonam	Penicillin			Meropenam	Aztreonam		0.75	Yes	Yes	Don't know	Widespread or over use of antibiotics, Genetic mutations of bacteria, Poor hand washing practice in hospitals, Poor infection control practices in hospitals, Patient's poor adherence to antibiotic dosage regimens, Sub-standard quality of antibiotics
2020-10-17 13:02:26		25-35 years	Male	6	6-10	2	No	No		Medical Officer	Medical Officer	ET/PCU	Yes	1	PMCU	PMCU	Yes	Independent general practice ( Part time or full time)	Yes			Yes	1	Don't know	0	No	1	Yes	1	Yes	1	No	1	No	1	No	1	Vancomycin, Cefotaxime, Meropenem		Vancomycin	Cefotaxime	Meropenam			0.25	Yes	Yes	No	Widespread or over use of antibiotics, Usage of broad-spectrum antibiotics, Genetic mutations of bacteria, Poor hand washing practice in hospitals, Poor infection control practices in hospitals, Patient's poor adherence to antibiotic dosage regimens, Sub-standard quality of antibiotics
2020-10-17 14:25:24		25-35 years	Female	6	6-10	2	Yes, currently enrolled	Yes	M.Sc.	Medical Officer	Medical Officer	Public health	No	2	Ministry of health	Ministry of health	No		Yes			No	0	Yes	1	No	1	Yes	1	Yes	1	No	1	No	1	No	1	Penicillin, Meropenem, Aztreonam	Penicillin			Meropenam	Aztreonam		0.75	Yes	Yes	Yes	Widespread or over use of antibiotics, Usage of broad-spectrum antibiotics, Genetic mutations of bacteria, Poor hand washing practice in hospitals, Poor infection control practices in hospitals, Patient's poor adherence to antibiotic dosage regimens, Sub-standard quality of antibiotics
2020-10-18 09:58:37		36-45 years	Male	6	6-10	2	No	No		Senior House officer	Senior House officer	Obstetric & Gyneacological unit	Yes	1	Teaching Hospital	Teaching Hospital	Yes	Affiliated to private hospitals	Yes			No	0	Yes	1	No	1	Yes	1	Yes	1	No	1	No	1	No	1	Penicillin, Vancomycin, Aztreonam	Penicillin	Vancomycin			Aztreonam		0.25	Yes	Yes	Yes	Widespread or over use of antibiotics, Usage of broad-spectrum antibiotics, Genetic mutations of bacteria, Poor infection control practices in hospitals, Patient's poor adherence to antibiotic dosage regimens, Sub-standard quality of antibiotics
2020-10-18 17:44:24		25-35 years	Male	6	6-10	2	No	No		Medical Officer	Medical Officer	Surgical unit	Yes	1	Teaching Hospital	Teaching Hospital	Yes	Affiliated to private hospitals	Yes			Yes	1	Don't know	0	No	1	Yes	1	Yes	1	No	1	No	1	No	1	Penicillin, Vancomycin, Cefotaxime, Meropenem	Penicillin	Vancomycin	Cefotaxime	Meropenam			0.5	Yes	Yes	Don't know	Widespread or over use of antibiotics
2020-10-19 05:46:30		25-35 years	Female	6	6-10	2	Yes, completed	Yes	P.G Diploma	Medical Officer	Medical Officer	Other specialties	Yes	1	Cancer institute magaragama	Specialized hospitals	No		Yes			No	0	Yes	1	No	1	Yes	1	No	0	No	1	No	1	No	1	Penicillin, Vancomycin, Cefotaxime	Penicillin	Vancomycin	Cefotaxime				0.25	Yes	Yes	Yes	Widespread or over use of antibiotics, Usage of broad-spectrum antibiotics, Poor hand washing practice in hospitals, Poor infection control practices in hospitals, Patient's poor adherence to antibiotic dosage regimens, Sub-standard quality of antibiotics
2020-10-20 02:10:29		25-35 years	Male	6	6-10	2	Yes, currently enrolled	Yes	M.Sc.	Medical Officer	Medical Officer	Other specialties	Yes	1		Unanswered	No		Yes			No	0	Yes	1	No	1	Yes	1	Yes	1	No	1	No	1	No	1	Penicillin, Vancomycin, Aztreonam	Penicillin	Vancomycin			Aztreonam		0.25	Yes	Don't know	No	Widespread or over use of antibiotics, Usage of broad-spectrum antibiotics, Patient's poor adherence to antibiotic dosage regimens
2020-11-05 16:20:58		25-35 years	Male	6	6-10	2	No	No		Senior House officer	Senior House officer	Obstetric & Gyneacological unit	Yes	1	District General Hospital	District General Hospital	Yes	Independent general practice ( Part time or full time)	No	For prophylaxis..Such as mini surgeries to prevent infections..	Prophylaxis	Yes	1	Yes	1	No	1	Yes	1	Yes	1	No	1	No	1	No	1	Penicillin, Cefotaxime	Penicillin		Cefotaxime				0.5	Yes	Yes	No	Widespread or over use of antibiotics, Genetic mutations of bacteria, Patient's poor adherence to antibiotic dosage regimens, Sub-standard quality of antibiotics
2020-11-05 18:20:28		36-45 years	Female	6	6-10	2	No	No		Medical Officer	Medical Officer	OPD	Yes	1	Divisional Hospital	Divisional Hospital	No		Yes			Yes	1	Yes	1	No	1	Yes	1	Yes	1	No	1	Yes	0	No	1	Penicillin	Penicillin						0.25	Yes	Yes	Yes	Widespread or over use of antibiotics, Usage of broad-spectrum antibiotics, Genetic mutations of bacteria, Patient's poor adherence to antibiotic dosage regimens, Sub-standard quality of antibiotics
2020-11-05 19:17:45		25-35 years	Male	6	6-10	2	No	No		Medical Officer	Medical Officer	Other specialties	Yes	1	Teaching Hospital	Teaching Hospital	Yes	Affiliated to private hospitals	No	Acne	Other	Yes	1	Yes	1	No	1	Unanswered	0	Yes	1	No	1	No	1	No	1	Penicillin, Vancomycin, Cefotaxime, Meropenem, Aztreonam	Penicillin	Vancomycin	Cefotaxime	Meropenam	Aztreonam		0.75	Yes	Yes	Yes	Widespread or over use of antibiotics, Usage of broad-spectrum antibiotics, Genetic mutations of bacteria, Poor hand washing practice in hospitals, Poor infection control practices in hospitals, Patient's poor adherence to antibiotic dosage regimens, Sub-standard quality of antibiotics
2020-11-05 20:14:33		25-35 years	Male	6	6-10	2	No	No		Medical Officer	Medical Officer	Other specialties	Yes	1	District General Hospital	District General Hospital	Yes	Independent general practice ( Part time or full time)	No	For Prophylaxis and as antifungal s, as antivirals	Prophylaxis	Yes	1	Yes	1	No	1	Yes	1	Yes	1	No	1	No	1	No	1	Penicillin, Cefotaxime, Meropenem, Aztreonam	Penicillin		Cefotaxime	Meropenam	Aztreonam		1	Yes	Yes	Yes	Widespread or over use of antibiotics, Usage of broad-spectrum antibiotics, Genetic mutations of bacteria, Poor hand washing practice in hospitals, Poor infection control practices in hospitals, Patient's poor adherence to antibiotic dosage regimens, Sub-standard quality of antibiotics
2020-10-15 18:24:04		25-35 years	Female	5	0-5	1	Yes, currently enrolled	Yes	P.G Diploma	PG diploma trainee	PG Trainee	Other specialties	Yes	1	Teaching Hospital	Teaching Hospital	No		Yes			Yes	1	Yes	1	No	1	Yes	1	Yes	1	No	1	Yes	0	No	1	Penicillin, Vancomycin, Cefotaxime, Meropenem, Aztreonam	Penicillin	Vancomycin	Cefotaxime	Meropenam	Aztreonam		0.75	Yes	Yes	Yes	Widespread or over use of antibiotics, Usage of broad-spectrum antibiotics, Genetic mutations of bacteria, Poor hand washing practice in hospitals, Poor infection control practices in hospitals, Patient's poor adherence to antibiotic dosage regimens, Sub-standard quality of antibiotics
2020-10-15 18:32:11		25-35 years	Female	5	0-5	1	Yes, currently enrolled	Yes	M.D.	Registrar	Registrar	Other specialties	Yes	1	National Hospital	National Hospital	No		No	Hepatic encephalopathy	Hepatic encephalopathy	Yes	1	Yes	1	No	1	Yes	1	Yes	1	No	1	Yes	0	No	1	Penicillin, Cefotaxime, Meropenem	Penicillin		Cefotaxime	Meropenam			0.75	Yes	Yes	Yes	Widespread or over use of antibiotics, Genetic mutations of bacteria, Patient's poor adherence to antibiotic dosage regimens
2020-10-15 20:24:29		25-35 years	Male	5	0-5	1	No	No		Senior House officer	Senior House officer	Surgical unit	Yes	1	Base Hospital	Base Hospital	Yes	Affiliated to private hospitals	Yes			Yes	1	Yes	1	No	1	Yes	1	Yes	1	No	1	Yes	0	No	1	Penicillin, Cefotaxime, Meropenem, Aztreonam	Penicillin		Cefotaxime	Meropenam	Aztreonam		1	Yes	Yes	Yes	Widespread or over use of antibiotics, Usage of broad-spectrum antibiotics, Genetic mutations of bacteria, Patient's poor adherence to antibiotic dosage regimens
2020-10-15 21:02:16		25-35 years	Male	5	0-5	1	Yes, currently enrolled	Yes	M.D.	Registrar	Registrar	Surgical unit	Yes	1	National Hospital	National Hospital	No		Yes			Yes	1	Yes	1	No	1	Yes	1	Yes	1	No	1	Don't know	0	No	1	Penicillin, Cefotaxime	Penicillin		Cefotaxime				0.5	Yes	Yes	Yes	Widespread or over use of antibiotics, Usage of broad-spectrum antibiotics, Genetic mutations of bacteria, Patient's poor adherence to antibiotic dosage regimens
2020-10-16 00:25:18		25-35 years	Female	5	0-5	1	Yes, currently enrolled	Yes	M.D.	Registrar	Registrar	Other specialties	Yes	1	National Hospital	National Hospital	No		Yes			Yes	1	Don't know	0	No	1	Yes	1	Yes	1	No	1	No	1	No	1	Cefotaxime			Cefotaxime				0.25	Yes	Yes	No	Widespread or over use of antibiotics, Usage of broad-spectrum antibiotics, Genetic mutations of bacteria, Sub-standard quality of antibiotics
2020-10-16 19:41:37		25-35 years	Female	5	0-5	1	Yes, currently enrolled	Yes	M.D.	Registrar	Registrar	Medical unit	Yes	1	National Hospital	National Hospital	No		No	Prophylaxis	Prophylaxis	Yes	1	Yes	1	No	1	Yes	1	Yes	1	No	1	No	1	No	1	Penicillin, Vancomycin, Meropenem, Aztreonam	Penicillin	Vancomycin		Meropenam	Aztreonam		0.75	Yes	Yes	Yes	Widespread or over use of antibiotics, Genetic mutations of bacteria, Patient's poor adherence to antibiotic dosage regimens, Sub-standard quality of antibiotics
2020-10-17 10:25:02		25-35 years	Male	5	0-5	1	Yes, currently enrolled	Yes	P.G Diploma	Medical Officer	Medical Officer	Paediatric	Yes	1	Base Hospital	Base Hospital	Yes	Independent general practice ( Part time or full time)	No	Some parasitic infection	Fungal and parasitic	Yes	1	Yes	1	No	1	Yes	1	Yes	1	No	1	No	1	No	1	Penicillin	Penicillin						0.25	Yes	Yes	Yes	Widespread or over use of antibiotics, Usage of broad-spectrum antibiotics, Genetic mutations of bacteria, Poor hand washing practice in hospitals, Poor infection control practices in hospitals, Patient's poor adherence to antibiotic dosage regimens, Sub-standard quality of antibiotics
2020-10-17 12:07:14		25-35 years	Male	5	0-5	1	No	No		Medical Officer	Medical Officer	Public health	No	2		Unanswered	No		Yes			Yes	1	Yes	1	No	1	Yes	1	Yes	1	No	1	No	1	No	1	Penicillin, Vancomycin, Cefotaxime	Penicillin	Vancomycin	Cefotaxime				0.5	Yes	Yes	Yes	Widespread or over use of antibiotics, Usage of broad-spectrum antibiotics, Genetic mutations of bacteria, Patient's poor adherence to antibiotic dosage regimens
2020-10-17 12:07:23		25-35 years	Male	5	0-5	1	Yes, currently enrolled	Yes	P.G Diploma	Medical Officer	Medical Officer	Medical unit	Yes	1	National Hospital	National Hospital	No		No	Fungus	Fungal and parasitic	Yes	1	Yes	1	No	1	Yes	1	Yes	1	No	1	No	1	No	1	Penicillin	Penicillin						0.25	Yes	Yes	Yes	Widespread or over use of antibiotics, Genetic mutations of bacteria, Poor infection control practices in hospitals, Patient's poor adherence to antibiotic dosage regimens, Sub-standard quality of antibiotics
2020-10-17 12:31:26		25-35 years	Male	5	0-5	1	Yes, currently enrolled	Yes	M.D.	Registrar	Registrar	Other specialties	No	2		Unanswered	No		No	Some has antiviral properties	Viral infections	Yes	1	Yes	1	No	1	Yes	1	Yes	1	No	1	No	1	No	1	Penicillin, Meropenem, Aztreonam	Penicillin			Meropenam	Aztreonam		0.75	Yes	Yes	Yes	Widespread or over use of antibiotics, Usage of broad-spectrum antibiotics, Genetic mutations of bacteria, Poor hand washing practice in hospitals, Poor infection control practices in hospitals, Patient's poor adherence to antibiotic dosage regimens, Sub-standard quality of antibiotics
2020-10-17 12:56:56		25-35 years	Male	5	0-5	1	No	No		Senior House officer	Senior House officer	Surgical unit	Yes	1	Teaching Hospital	Teaching Hospital	No		No	Fungi	Fungal and parasitic	Yes	1	Don't know	0	No	1	Yes	1	Yes	1	No	1	No	1	No	1	Penicillin, Cefotaxime	Penicillin		Cefotaxime				0.5	Yes	Yes	Yes	Widespread or over use of antibiotics, Usage of broad-spectrum antibiotics, Genetic mutations of bacteria, Poor hand washing practice in hospitals, Poor infection control practices in hospitals, Patient's poor adherence to antibiotic dosage regimens, Sub-standard quality of antibiotics
2020-10-17 13:59:18		36-45 years	Male	5	0-5	1	No	No		Senior House officer	Senior House officer	Surgical unit	Yes	1	Teaching Hospital	Teaching Hospital	Yes	Independent general practice ( Part time or full time)	Yes			Yes	1	Yes	1	No	1	No	0	Yes	1	No	1	No	1	No	1	Penicillin, Vancomycin, Meropenem	Penicillin	Vancomycin		Meropenam			0.25	Yes	Yes	Yes	Widespread or over use of antibiotics, Usage of broad-spectrum antibiotics, Genetic mutations of bacteria, Patient's poor adherence to antibiotic dosage regimens, Sub-standard quality of antibiotics
2020-10-17 19:08:47		25-35 years	Female	5	0-5	1	No	No		Medical Officer	Medical Officer	Other specialties	Yes	1	Teaching Hospital	Teaching Hospital	No		Yes			No	0	Yes	1	No	1	Yes	1	Yes	1	No	1	No	1	No	1	Cefotaxime			Cefotaxime				0.25	Yes	Yes	Yes	Widespread or over use of antibiotics, Usage of broad-spectrum antibiotics, Genetic mutations of bacteria, Patient's poor adherence to antibiotic dosage regimens, Sub-standard quality of antibiotics
2020-10-19 20:10:06		25-35 years	Female	5	0-5	1	Yes, currently enrolled	Yes	M.D.	Registrar	Registrar	Medical unit	Yes	1	National Hospital	National Hospital	No		Yes			No	0	Yes	1	No	1	Yes	1	Yes	1	No	1	No	1	No	1	Penicillin, Cefotaxime	Penicillin		Cefotaxime				0.5	Yes	Yes	Yes	Widespread or over use of antibiotics, Usage of broad-spectrum antibiotics, Genetic mutations of bacteria, Patient's poor adherence to antibiotic dosage regimens, Sub-standard quality of antibiotics
2020-10-20 23:02:41		25-35 years	Female	5	0-5	1	Yes, currently enrolled	Yes	M.D.	Registrar	Registrar	Medical unit	Yes	1	National Hospital	National Hospital	No		Yes			No	0	Yes	1	No	1	Yes	1	Yes	1	No	1	No	1	No	1	Penicillin, Cefotaxime	Penicillin		Cefotaxime				0.5	Yes	Yes	Yes	Widespread or over use of antibiotics, Usage of broad-spectrum antibiotics, Genetic mutations of bacteria, Patient's poor adherence to antibiotic dosage regimens, Sub-standard quality of antibiotics
2020-10-21 19:10:01		25-35 years	Female	5	0-5	1	Yes, currently enrolled	Yes	M.D.	Registrar	Registrar	Medical unit	Yes	1	National Hospital	National Hospital	No		Yes			No	0	Yes	1	No	1	Yes	1	Yes	1	No	1	No	1	No	1	Penicillin, Cefotaxime	Penicillin		Cefotaxime				0.5	Yes	Yes	Yes	Widespread or over use of antibiotics, Usage of broad-spectrum antibiotics, Genetic mutations of bacteria, Patient's poor adherence to antibiotic dosage regimens, Sub-standard quality of antibiotics
2020-11-03 11:48:44		25-35 years	Male	5	0-5	1	Yes, currently enrolled	Yes	M.D.	Registrar	Registrar	ET/PCU	Yes	1	National Hospital	National Hospital	No		No	some are used against fungal infections, and non microbiological purposes.( eg. increase GI motility)	Fungal and parasitic	Don't know	0	Yes	1	No	1	Yes	1	Yes	1	No	1	No	1	No	1	Penicillin, Cefotaxime, Meropenem	Penicillin		Cefotaxime	Meropenam			0.75	Yes	Yes	No	Widespread or over use of antibiotics, Usage of broad-spectrum antibiotics, Genetic mutations of bacteria, Patient's poor adherence to antibiotic dosage regimens
2020-11-05 10:54:26		25-35 years	Male	5	0-5	1	No	No		Medical Officer	Medical Officer	Surgical unit	Yes	1	Base Hospital	Base Hospital	Yes	Independent general practice ( Part time or full time)	No	Fungal, parasitic infections	Fungal and parasitic	Yes	1	Yes	1	No	1	Yes	1	Yes	1	No	1	No	1	No	1	Penicillin	Penicillin						0.25	Yes	Yes	Yes	Widespread or over use of antibiotics, Usage of broad-spectrum antibiotics, Genetic mutations of bacteria, Patient's poor adherence to antibiotic dosage regimens, Sub-standard quality of antibiotics
2020-11-05 12:21:52		25-35 years	Male	5	0-5	1	No	No		Medical Officer	Medical Officer	OPD	Yes	1	PMCU	PMCU	Yes	Independent general practice ( Part time or full time)	No		Unanswered	Yes	1	Don't know	0	No	1	Yes	1	Yes	1	No	1	Don't know	0	No	1	Penicillin, Cefotaxime, Meropenem	Penicillin		Cefotaxime	Meropenam			0.75	Yes	Yes	Yes	Widespread or over use of antibiotics, Usage of broad-spectrum antibiotics, Genetic mutations of bacteria, Poor hand washing practice in hospitals, Poor infection control practices in hospitals, Patient's poor adherence to antibiotic dosage regimens, Sub-standard quality of antibiotics
2020-11-05 12:36:05		25-35 years	Female	5	0-5	1	No	No		Medical Officer	Medical Officer	Paediatric	Yes	1	Base Hospital	Base Hospital	No		No	Prophylaxis , empirical	Prophylaxis	Don't know	0	Yes	1	No	1	Yes	1	Yes	1	No	1	No	1	No	1	Penicillin, Vancomycin	Penicillin	Vancomycin					0	Yes	Yes	Yes	Widespread or over use of antibiotics, Usage of broad-spectrum antibiotics, Genetic mutations of bacteria, Poor infection control practices in hospitals, Patient's poor adherence to antibiotic dosage regimens, Sub-standard quality of antibiotics
2020-11-05 12:43:52		25-35 years	Male	5	0-5	1	Yes, currently enrolled	Yes	M.D.	Registrar	Registrar	Surgical unit	Yes	1	Teaching Hospital	Teaching Hospital	No		Yes			Yes	1	Yes	1	No	1	Yes	1	Yes	1	No	1	Yes	0	No	1	Penicillin, Meropenem	Penicillin			Meropenam			0.5	Yes	Yes	Yes	Widespread or over use of antibiotics, Usage of broad-spectrum antibiotics, Genetic mutations of bacteria, Patient's poor adherence to antibiotic dosage regimens
2020-11-05 13:07:20		25-35 years	Male	5	0-5	1	Yes, currently enrolled	Yes	M.D.	Registrar	Registrar	Medical unit	Yes	1	Teaching Hospital	Teaching Hospital	No		No	Immunomodulators	Other	Yes	1	Yes	1	No	1	Yes	1	Yes	1	No	1	No	1	No	1	Penicillin, Cefotaxime	Penicillin		Cefotaxime				0.5	Yes	Yes	Yes	Widespread or over use of antibiotics, Usage of broad-spectrum antibiotics, Genetic mutations of bacteria, Patient's poor adherence to antibiotic dosage regimens, Sub-standard quality of antibiotics
2020-11-05 15:02:16		25-35 years	Female	5	0-5	1	No	No		Medical Officer	Medical Officer	OPD	Yes	1	Divisional Hospital	Divisional Hospital	No		Yes			Yes	1	Yes	1	No	1	Yes	1	Yes	1	No	1	No	1	No	1	Penicillin, Vancomycin	Penicillin	Vancomycin					0	Yes	Yes	Yes	Widespread or over use of antibiotics, Usage of broad-spectrum antibiotics, Genetic mutations of bacteria, Patient's poor adherence to antibiotic dosage regimens, Sub-standard quality of antibiotics
2020-11-05 15:04:06		25-35 years	Female	5	0-5	1	No	No		Medical Officer	Medical Officer	OPD	Yes	1	District General Hospital	District General Hospital	No		No	Sometimes used to treat fungal or parasitc infections	Fungal and parasitic	No	0	Don't know	0	No	1	Yes	1	Yes	1	No	1	No	1	No	1	Penicillin, Vancomycin	Penicillin	Vancomycin					0	Yes	Yes	Yes	Widespread or over use of antibiotics, Usage of broad-spectrum antibiotics, Patient's poor adherence to antibiotic dosage regimens
2020-11-05 15:34:47		25-35 years	Male	5	0-5	1	No	No		Medical Officer	Medical Officer	Other specialties	Yes	1	District General Hospital	District General Hospital	No		Yes			Yes	1	Yes	1	No	1	Yes	1	Yes	1	No	1	No	1	No	1	Penicillin	Penicillin						0.25	Yes	Yes	No	Widespread or over use of antibiotics, Genetic mutations of bacteria, Patient's poor adherence to antibiotic dosage regimens
2020-11-05 15:40:56		25-35 years	Male	5	0-5	1	Yes, currently enrolled	Yes	M.D.	Registrar	Registrar	Medical unit	Yes	1	Teaching Hospital	Teaching Hospital	No		Yes			Yes	1	Yes	1	No	1	No	0	Yes	1	No	1	No	1	No	1	Penicillin, Cefotaxime	Penicillin		Cefotaxime				0.5	Yes	Yes	Yes	Widespread or over use of antibiotics, Genetic mutations of bacteria, Patient's poor adherence to antibiotic dosage regimens
2020-11-05 15:52:56		25-35 years	Male	5	0-5	1	No	No		Senior House officer	Senior House officer	Other specialties	Yes	1	National Hospital	National Hospital	No		Yes			Yes	1	Yes	1	No	1	Yes	1	Yes	1	No	1	Yes	0	No	1	Penicillin	Penicillin						0.25	Yes	Yes	Yes	Widespread or over use of antibiotics, Genetic mutations of bacteria, Patient's poor adherence to antibiotic dosage regimens, Sub-standard quality of antibiotics
2020-11-05 17:28:04		25-35 years	Male	5	0-5	1	No	No		Medical Officer	Medical Officer	Other specialties	Yes	1	District General Hospital	District General Hospital	No		Yes			Yes	1	Yes	1	No	1	Yes	1	Yes	1	No	1	Don't know	0	No	1	Meropenem, Ciprofloxacin				Meropenam		Ciprofloxacin	0	Yes	Yes	Yes	Widespread or over use of antibiotics, Usage of broad-spectrum antibiotics, Genetic mutations of bacteria, Patient's poor adherence to antibiotic dosage regimens
2020-11-05 17:56:55		25-35 years	Male	5	0-5	1	No	No		Medical Officer	Medical Officer	Other specialties	Yes	1	District General Hospital	District General Hospital	No		No	Can use prophylactically	Prophylaxis	Yes	1	Yes	1	No	1	Yes	1	Yes	1	No	1	No	1	No	1	Penicillin, Cefotaxime, Meropenem, Aztreonam	Penicillin		Cefotaxime	Meropenam	Aztreonam		1	Yes	Yes	Don't know	Widespread or over use of antibiotics, Usage of broad-spectrum antibiotics, Genetic mutations of bacteria, Poor hand washing practice in hospitals, Poor infection control practices in hospitals, Patient's poor adherence to antibiotic dosage regimens, Sub-standard quality of antibiotics
2020-11-05 18:54:33		25-35 years	Male	5	0-5	1	No	No		Senior House officer	Senior House officer	Other specialties	Yes	1	National Hospital	National Hospital	No		Yes			Yes	1	Yes	1	No	1	Yes	1	Yes	1	No	1	Yes	0	No	1	Penicillin	Penicillin						0.25	Yes	Yes	Yes	Widespread or over use of antibiotics, Genetic mutations of bacteria, Patient's poor adherence to antibiotic dosage regimens, Sub-standard quality of antibiotics
2020-11-06 15:15:37		25-35 years	Male	5	0-5	1	No	No		Medical Officer	Medical Officer	OPD	Yes	1	PMCU	PMCU	Yes	Independent general practice ( Part time or full time)	Yes			Yes	1	Yes	1	No	1	Yes	1	Yes	1	No	1	No	1	No	1	Penicillin, Cefotaxime, Meropenem, Aztreonam	Penicillin		Cefotaxime	Meropenam	Aztreonam		1	Yes	Yes	No	Widespread or over use of antibiotics, Usage of broad-spectrum antibiotics, Genetic mutations of bacteria, Patient's poor adherence to antibiotic dosage regimens
2020-11-07 23:06:19		25-35 years	Female	5	0-5	1	No	No		Medical Officer	Medical Officer	Medical unit	Yes	1	Base Hospital	Base Hospital	No		No	Spirochaetes infections, as prophylaxis	Prophylaxis	Yes	1	Yes	1	No	1	Yes	1	Yes	1	No	1	No	1	No	1	Penicillin	Penicillin						0.25	Yes	Yes	Yes	Widespread or over use of antibiotics, Usage of broad-spectrum antibiotics, Genetic mutations of bacteria, Poor hand washing practice in hospitals, Poor infection control practices in hospitals, Patient's poor adherence to antibiotic dosage regimens
2020-11-08 23:06:44		25-35 years	Female	5	0-5	1	No	No		Medical Officer	Medical Officer	Full time general practice	Yes	1	PMCU	PMCU	No		Yes			Yes	1	Yes	1	No	1	Yes	1	Yes	1	No	1	No	1	No	1	Penicillin, Vancomycin, Cefotaxime	Penicillin	Vancomycin	Cefotaxime				0.25	Yes	Yes	Yes	Widespread or over use of antibiotics, Usage of broad-spectrum antibiotics, Genetic mutations of bacteria, Poor hand washing practice in hospitals, Poor infection control practices in hospitals, Patient's poor adherence to antibiotic dosage regimens
2020-10-15 18:54:16		25-35 years	Male	4	0-5	1	Yes, currently enrolled	Yes	M.D.	Registrar	Registrar	Obstetric & Gyneacological unit	Yes	1	Teaching Hospital	Teaching Hospital	No		Yes			Yes	1	Yes	1	No	1	Yes	1	Yes	1	No	1	No	1	No	1	Penicillin, Cefotaxime, Meropenem, Aztreonam	Penicillin		Cefotaxime	Meropenam	Aztreonam		1	Yes	Yes	Yes	Widespread or over use of antibiotics, Genetic mutations of bacteria, Poor hand washing practice in hospitals, Poor infection control practices in hospitals, Patient's poor adherence to antibiotic dosage regimens, Sub-standard quality of antibiotics
2020-10-15 20:04:30		25-35 years	Female	4	0-5	1	No	No		Medical Officer	Medical Officer	Other specialties	Yes	1	Teaching Hospital	Teaching Hospital	No		Yes			Yes	1	Yes	1	No	1	Yes	1	Yes	1	No	1	No	1	No	1	Penicillin	Penicillin						0.25	Yes	Yes	Yes	Widespread or over use of antibiotics, Usage of broad-spectrum antibiotics, Genetic mutations of bacteria, Patient's poor adherence to antibiotic dosage regimens
2020-10-15 23:16:49		25-35 years	Female	4	0-5	1	No	No		Medical Officer	Medical Officer	OPD	Yes	1	Divisional Hospital	Divisional Hospital	No		No	Treat n prevent bacterial infections,prophylaxis (patients with high risk of infections, surgeries ), medical conditions such as sickle cell anemia	Prophylaxis	Yes	1	Yes	1	No	1	Yes	1	Yes	1	No	1	Yes	0	No	1	Penicillin	Penicillin						0.25	Yes	Yes	No	Widespread or over use of antibiotics
2020-10-16 06:33:20		25-35 years	Male	4	0-5	1	No	No		Medical Officer	Medical Officer	ET/PCU	Yes	1	District General Hospital	District General Hospital	Yes	Independent general practice ( Part time or full time)	Yes			Yes	1	Yes	1	No	1	Yes	1	Yes	1	No	1	Yes	0	No	1	Penicillin, Vancomycin, Cefotaxime	Penicillin	Vancomycin	Cefotaxime				0.25	Yes	Yes	Yes	Widespread or over use of antibiotics, Usage of broad-spectrum antibiotics, Genetic mutations of bacteria, Patient's poor adherence to antibiotic dosage regimens, Sub-standard quality of antibiotics
2020-10-16 18:05:25		25-35 years	Male	4	0-5	1	Yes, currently enrolled	Yes	M.D.	Registrar	Registrar	Other specialties	Yes	1	Teaching Hospital	Teaching Hospital	No		No	Cotrimoxazole Fungal infections like Pnemocystis carinii, Metranidazole for parasitic infections	Fungal and parasitic	Yes	1	Yes	1	No	1	Yes	1	Yes	1	No	1	No	1	No	1	Penicillin, Cefotaxime, Meropenem, Aztreonam	Penicillin		Cefotaxime	Meropenam	Aztreonam		1	Yes	Yes	Yes	Widespread or over use of antibiotics, Usage of broad-spectrum antibiotics, Genetic mutations of bacteria, Poor hand washing practice in hospitals, Poor infection control practices in hospitals, Patient's poor adherence to antibiotic dosage regimens, Sub-standard quality of antibiotics
2020-10-16 20:47:18		25-35 years	Male	4	0-5	1	No	No		Senior House officer	Senior House officer	Surgical unit	Yes	1	District General Hospital	District General Hospital	No		Yes			Yes	1	Yes	1	No	1	Yes	1	Yes	1	No	1	No	1	No	1	Penicillin, Vancomycin, Cefotaxime, Meropenem, Aztreonam	Penicillin	Vancomycin	Cefotaxime	Meropenam	Aztreonam		0.75	Yes	Yes	Yes	Widespread or over use of antibiotics, Genetic mutations of bacteria, Poor hand washing practice in hospitals, Poor infection control practices in hospitals, Patient's poor adherence to antibiotic dosage regimens, Sub-standard quality of antibiotics
2020-10-17 10:15:29		25-35 years	Male	4	0-5	1	No	No		Medical Officer	Medical Officer	Medical unit	Yes	1	Provincial General Hospital	Provincial General Hospital	No		No	Used for protosoal infections	Fungal and parasitic	Yes	1	Yes	1	No	1	Yes	1	Yes	1	No	1	Yes	0	No	1	Penicillin, Cefotaxime	Penicillin		Cefotaxime				0.5	Yes	Yes	Yes	Widespread or over use of antibiotics, Usage of broad-spectrum antibiotics, Genetic mutations of bacteria, Patient's poor adherence to antibiotic dosage regimens, Sub-standard quality of antibiotics
2020-10-17 10:26:08		25-35 years	Male	4	0-5	1	No	No		Medical Officer	Medical Officer	Other specialties	Yes	1	Base Hospital	Base Hospital	Yes	Independent general practice ( Part time or full time)	No	As a example Metronidazole used to treat parasitic infections	Fungal and parasitic	Yes	1	Yes	1	No	1	Yes	1	Yes	1	No	1	No	1	No	1	Penicillin, Cefotaxime, Meropenem, Aztreonam	Penicillin		Cefotaxime	Meropenam	Aztreonam		1	Yes	Yes	Don't know	Widespread or over use of antibiotics, Usage of broad-spectrum antibiotics, Genetic mutations of bacteria, Poor hand washing practice in hospitals, Poor infection control practices in hospitals, Patient's poor adherence to antibiotic dosage regimens, Sub-standard quality of antibiotics
2020-10-17 17:20:43		25-35 years	Female	4	0-5	1	Yes, currently enrolled	Yes	M.D.	Registrar	Registrar	Other specialties	Yes	1	University	Others	No		Yes			No	0	Yes	1	No	1	Yes	1	Yes	1	No	1	Yes	0	No	1	Penicillin, Cefotaxime, Meropenem	Penicillin		Cefotaxime	Meropenam			0.75	Yes	Yes	Yes	Widespread or over use of antibiotics, Usage of broad-spectrum antibiotics, Genetic mutations of bacteria, Poor hand washing practice in hospitals, Poor infection control practices in hospitals, Patient's poor adherence to antibiotic dosage regimens, Sub-standard quality of antibiotics
2020-10-18 11:06:01		25-35 years	Female	4	0-5	1	Yes, currently enrolled	Yes	M.D.	Registrar	Registrar	ET/PCU	Yes	1	Teaching Hospital	Teaching Hospital	No		Yes	Prophylactic use		Yes	1	Yes	1	No	1	Yes	1	Yes	1	No	1	No	1	No	1	Penicillin, Cefotaxime, Meropenem, Aztreonam	Penicillin		Cefotaxime	Meropenam	Aztreonam		1	Yes	Yes	Yes	Widespread or over use of antibiotics, Usage of broad-spectrum antibiotics, Genetic mutations of bacteria, Poor hand washing practice in hospitals, Poor infection control practices in hospitals, Patient's poor adherence to antibiotic dosage regimens
2020-10-21 21:09:01		25-35 years	Male	4	0-5	1	No	No		Medical Officer	Medical Officer	Surgical unit	Yes	1	Provincial General Hospital	Provincial General Hospital	No		Yes			Yes	1	Yes	1	No	1	Yes	1	Yes	1	No	1	Don't know	0	No	1	Penicillin, Cefotaxime	Penicillin		Cefotaxime				0.5	Yes	Yes	Yes	Widespread or over use of antibiotics, Usage of broad-spectrum antibiotics, Poor infection control practices in hospitals, Patient's poor adherence to antibiotic dosage regimens, Sub-standard quality of antibiotics
2020-10-23 06:37:31		25-35 years	Female	4	0-5	1	No	No		Medical Officer	Medical Officer	Paediatric	Yes	1	SBSCH	Specialized hospitals	No		Yes			Yes	1	No	0	No	1	Yes	1	Yes	1	No	1	No	1	No	1	Penicillin, Vancomycin, Cefotaxime, Meropenem, Aztreonam	Penicillin	Vancomycin	Cefotaxime	Meropenam	Aztreonam		0.75	Yes	Yes	Yes	Widespread or over use of antibiotics, Usage of broad-spectrum antibiotics, Genetic mutations of bacteria, Poor hand washing practice in hospitals, Poor infection control practices in hospitals, Patient's poor adherence to antibiotic dosage regimens
2020-11-05 13:30:52		25-35 years	Female	4	0-5	1	No	No		Medical Officer	Medical Officer	Obstetric & Gyneacological unit	Yes	1	Base Hospital	Base Hospital	No		Yes			Yes	1	Yes	1	No	1	Yes	1	Yes	1	No	1	No	1	No	1	Penicillin	Penicillin						0.25	Yes	Yes	No	Widespread or over use of antibiotics, Usage of broad-spectrum antibiotics, Genetic mutations of bacteria, Poor infection control practices in hospitals, Patient's poor adherence to antibiotic dosage regimens, Sub-standard quality of antibiotics
2020-11-05 13:47:55		25-35 years	Male	4	0-5	1	Yes, currently enrolled	Yes	M.Sc.	Pg trainee	PG Trainee	Public health	No	2		Unanswered	No		Yes			No	0	Yes	1	No	1	Yes	1	Yes	1	No	1	No	1	No	1	Penicillin, Vancomycin	Penicillin	Vancomycin					0	Yes	Yes	Unanswered	Widespread or over use of antibiotics, Usage of broad-spectrum antibiotics, Poor hand washing practice in hospitals, Poor infection control practices in hospitals, Patient's poor adherence to antibiotic dosage regimens, Sub-standard quality of antibiotics
2020-11-05 13:54:03		25-35 years	Male	4	0-5	1	No	No		Medical Officer	Medical Officer	Other specialties	Yes	1	District General Hospital	District General Hospital	No		Yes			No	0	Don't know	0	No	1	Yes	1	Yes	1	No	1	Yes	0	No	1	Penicillin, Meropenem	Penicillin			Meropenam			0.5	Yes	Yes	No	Widespread or over use of antibiotics, Genetic mutations of bacteria, Poor hand washing practice in hospitals, Poor infection control practices in hospitals, Patient's poor adherence to antibiotic dosage regimens, Sub-standard quality of antibiotics
2020-11-05 14:35:44		36-45 years	Female	4	0-5	1	No	No		Medical Officer	Medical Officer	Other specialties	Yes	1	CIM	Specialized hospitals	No		Yes			Yes	1	Yes	1	No	1	Yes	1	Yes	1	No	1	Yes	0	No	1	Penicillin	Penicillin						0.25	Yes	Yes	Yes	Widespread or over use of antibiotics, Usage of broad-spectrum antibiotics, Genetic mutations of bacteria, Poor hand washing practice in hospitals, Poor infection control practices in hospitals, Patient's poor adherence to antibiotic dosage regimens, Sub-standard quality of antibiotics
2020-11-05 15:22:22		25-35 years	Male	4	0-5	1	No	No		Medical Officer	Medical Officer	Other specialties	Yes	1	District General Hospital	District General Hospital	Yes	Independent general practice ( Part time or full time)	Yes			Yes	1	No	0	No	1	Yes	1	Yes	1	Yes	0	No	1	No	1	Penicillin, Cefotaxime, Meropenem	Penicillin		Cefotaxime	Meropenam			0.75	Yes	Yes	No	Widespread or over use of antibiotics, Patient's poor adherence to antibiotic dosage regimens, Sub-standard quality of antibiotics
2020-11-05 15:52:34		25-35 years	Male	4	0-5	1	No	No	Other	Medical Officer	Medical Officer	Obstetric & Gyneacological unit	Yes	1	District General Hospital	District General Hospital	Yes	Independent general practice ( Part time or full time)	No	Parasitic infection	Fungal and parasitic	Yes	1	Yes	1	No	1	Yes	1	Yes	1	No	1	No	1	No	1	Penicillin, Cefotaxime, Meropenem, Aztreonam	Penicillin		Cefotaxime	Meropenam	Aztreonam		1	Yes	Yes	Yes	Widespread or over use of antibiotics, Usage of broad-spectrum antibiotics, Genetic mutations of bacteria, Poor infection control practices in hospitals, Patient's poor adherence to antibiotic dosage regimens, Sub-standard quality of antibiotics
2020-11-05 18:55:08		25-35 years	Female	4	0-5	1	No	No		Medical Officer	Medical Officer	Other specialties	Yes	1	District General Hospital	District General Hospital	No		Yes			Yes	1	Yes	1	No	1	Yes	1	Yes	1	No	1	No	1	No	1	Penicillin, Vancomycin, Cefotaxime, Meropenem, Ciprofloxacin, Aztreonam	Penicillin	Vancomycin	Cefotaxime	Meropenam	Aztreonam	Ciprofloxacin	0.75	Yes	Yes	No	Widespread or over use of antibiotics, Usage of broad-spectrum antibiotics, Genetic mutations of bacteria, Patient's poor adherence to antibiotic dosage regimens, Sub-standard quality of antibiotics
2020-11-05 20:46:48		25-35 years	Female	4	0-5	1	No	No		Medical Officer	Medical Officer	Surgical unit	Yes	1	District General Hospital	District General Hospital	No		Yes			Yes	1	Yes	1	No	1	Yes	1	Yes	1	No	1	No	1	No	1	Penicillin	Penicillin						0.25	Yes	Yes	No	Widespread or over use of antibiotics, Patient's poor adherence to antibiotic dosage regimens, Sub-standard quality of antibiotics
2020-11-07 12:57:01		25-35 years	Male	4	0-5	1	No	No		Medical Officer	Medical Officer	Other specialties	Yes	1	District General Hospital	District General Hospital	No		Yes			Yes	1	Yes	1	No	1	Yes	1	Yes	1	No	1	No	1	No	1	Penicillin, Cefotaxime, Meropenem	Penicillin		Cefotaxime	Meropenam			0.75	Yes	Yes	No	Widespread or over use of antibiotics, Usage of broad-spectrum antibiotics, Genetic mutations of bacteria, Poor hand washing practice in hospitals, Poor infection control practices in hospitals, Patient's poor adherence to antibiotic dosage regimens, Sub-standard quality of antibiotics
2020-10-15 17:07:29		25-35 years	Female	3	0-5	1	No	No		Medical Officer	Medical Officer	Other specialties	Yes	1	District General Hospital	District General Hospital	No		Yes			Yes	1	Yes	1	No	1	Yes	1	Yes	1	No	1	Don't know	0	No	1	Penicillin	Penicillin						0.25	Yes	Yes	Yes	Widespread or over use of antibiotics, Usage of broad-spectrum antibiotics, Genetic mutations of bacteria, Patient's poor adherence to antibiotic dosage regimens, Sub-standard quality of antibiotics
2020-10-15 20:15:02		25-35 years	Male	3	0-5	1	Yes, currently enrolled	Yes	M.D.	Registrar	Registrar	Surgical unit	Yes	1	National Hospital	National Hospital	No		No	Parasitic infections, prophylaxis, non germicidal uses eg erythromycin as prokinetic	Fungal and parasitic	Yes	1	Yes	1	No	1	Yes	1	Yes	1	No	1	No	1	No	1	Penicillin, Cefotaxime	Penicillin		Cefotaxime				0.5	Yes	Yes	Yes	Widespread or over use of antibiotics, Genetic mutations of bacteria, Patient's poor adherence to antibiotic dosage regimens
2020-10-15 20:38:37		25-35 years	Female	3	0-5	1	Yes, currently enrolled	Yes	M.D.	Registrar	Registrar	Medical unit	Yes	1	National Hospital	National Hospital	No		No	Erythromycin in gastroparesis	Gastroparesis	Yes	1	Yes	1	No	1	Yes	1	Yes	1	No	1	No	1	No	1	Penicillin, Cefotaxime, Aztreonam	Penicillin		Cefotaxime		Aztreonam		0.75	Yes	Yes	Yes	Widespread or over use of antibiotics, Genetic mutations of bacteria, Poor infection control practices in hospitals, Patient's poor adherence to antibiotic dosage regimens
2020-10-15 21:45:32		25-35 years	Male	3	0-5	1	Yes, currently enrolled	Yes	M.D.	Medical Officer	Medical Officer	Surgical unit	Yes	1	National Hospital	National Hospital	No		No	Protozoal diseases, zoonotic diseases	Fungal and parasitic	Yes	1	Yes	1	No	1	Yes	1	Yes	1	No	1	No	1	No	1	Penicillin, Cefotaxime, Aztreonam	Penicillin		Cefotaxime		Aztreonam		0.75	Yes	Yes	Yes	Widespread or over use of antibiotics, Usage of broad-spectrum antibiotics, Genetic mutations of bacteria, Poor infection control practices in hospitals, Patient's poor adherence to antibiotic dosage regimens
2020-10-16 09:07:49		25-35 years	Female	3	0-5	1	No	No		Senior House officer	Senior House officer	Medical unit	Yes	1	Teaching Hospital	Teaching Hospital	No		No	Erythromycin as prokinetic	Other	Yes	1	Yes	1	No	1	Yes	1	Yes	1	No	1	No	1	No	1	Penicillin, Cefotaxime	Penicillin		Cefotaxime				0.5	Yes	Yes	Yes	Widespread or over use of antibiotics, Genetic mutations of bacteria, Patient's poor adherence to antibiotic dosage regimens, Sub-standard quality of antibiotics
2020-10-16 14:57:33		25-35 years	Female	3	0-5	1	No	No		Medical Officer	Medical Officer	Paediatric	Yes	1	Base Hospital	Base Hospital	No		Yes			Yes	1	Yes	1	No	1	Yes	1	Yes	1	No	1	No	1	No	1	Penicillin	Penicillin						0.25	Yes	Yes	Yes	Widespread or over use of antibiotics, Usage of broad-spectrum antibiotics, Genetic mutations of bacteria, Patient's poor adherence to antibiotic dosage regimens
2020-10-16 15:02:46		25-35 years	Male	3	0-5	1	No	No		Senior House officer	Senior House officer	Obstetric & Gyneacological unit	Yes	1	National Hospital	National Hospital	Yes	Independent general practice ( Part time or full time)	Yes			Yes	1	Yes	1	No	1	Yes	1	Yes	1	No	1	No	1	No	1	Penicillin, Cefotaxime	Penicillin		Cefotaxime				0.5	Yes	Yes	Yes	Widespread or over use of antibiotics, Usage of broad-spectrum antibiotics, Genetic mutations of bacteria, Poor hand washing practice in hospitals, Poor infection control practices in hospitals, Patient's poor adherence to antibiotic dosage regimens, Sub-standard quality of antibiotics
2020-10-16 17:09:33		25-35 years	Male	3	0-5	1	No	No		Medical Officer	Medical Officer	Other specialties	Yes	1	District General Hospital	District General Hospital	No		Yes			Yes	1	Yes	1	No	1	Yes	1	Yes	1	No	1	No	1	No	1	Penicillin, Cefotaxime, Aztreonam	Penicillin		Cefotaxime		Aztreonam		0.75	Yes	Yes	Yes	Widespread or over use of antibiotics, Genetic mutations of bacteria, Poor hand washing practice in hospitals, Poor infection control practices in hospitals, Patient's poor adherence to antibiotic dosage regimens, Sub-standard quality of antibiotics
2020-10-16 17:50:03		25-35 years	Male	3	0-5	1	Yes, currently enrolled	Yes	M.D.	Medical Officer	Medical Officer	Other specialties	Yes	1	Teaching Hospital	Teaching Hospital	No		Yes			Yes	1	Don't know	0	No	1	Yes	1	Yes	1	No	1	No	1	No	1	Penicillin, Cefotaxime, Meropenem	Penicillin		Cefotaxime	Meropenam			0.75	Yes	Yes	Yes	Widespread or over use of antibiotics, Usage of broad-spectrum antibiotics, Genetic mutations of bacteria, Sub-standard quality of antibiotics
2020-10-16 20:51:59		25-35 years	Male	3	0-5	1	No	No		Senior House officer	Senior House officer	Medical unit	Yes	1	District General Hospital	District General Hospital	No		No	in hepatic encephalopathy use of metronidazole	Hepatic encephalopathy	Yes	1	Yes	1	No	1	Yes	1	Yes	1	No	1	No	1	No	1	Penicillin, Cefotaxime	Penicillin		Cefotaxime				0.5	Yes	Yes	Yes	Widespread or over use of antibiotics, Poor infection control practices in hospitals, Patient's poor adherence to antibiotic dosage regimens, Sub-standard quality of antibiotics
2020-10-16 20:52:13		25-35 years	Female	3	0-5	1	No	No		Medical Officer	Medical Officer	Other specialties	Yes	1	District General Hospital	District General Hospital	No		Yes			Yes	1	Yes	1	No	1	Yes	1	Yes	1	No	1	No	1	No	1	Penicillin	Penicillin						0.25	Yes	Yes	Don't know	Widespread or over use of antibiotics, Usage of broad-spectrum antibiotics, Genetic mutations of bacteria, Patient's poor adherence to antibiotic dosage regimens, Sub-standard quality of antibiotics
2020-10-16 22:15:11		25-35 years	Female	3	0-5	1	No	No		Medical Officer	Medical Officer	ET/PCU	Yes	1	Teaching Hospital	Teaching Hospital	No		Yes			Yes	1	Yes	1	No	1	Yes	1	Yes	1	No	1	No	1	No	1	Penicillin, Vancomycin, Cefotaxime, Meropenem	Penicillin	Vancomycin	Cefotaxime	Meropenam			0.5	Yes	Yes	Yes	Widespread or over use of antibiotics, Usage of broad-spectrum antibiotics, Genetic mutations of bacteria, Poor hand washing practice in hospitals, Poor infection control practices in hospitals, Patient's poor adherence to antibiotic dosage regimens, Sub-standard quality of antibiotics
2020-10-17 04:25:09		25-35 years	Female	3	0-5	1	Yes, currently enrolled	Yes	M.D.	Medical Officer	Medical Officer	Obstetric & Gyneacological unit	Yes	1	District General Hospital	District General Hospital	No		Yes			Yes	1	Yes	1	No	1	Yes	1	Yes	1	No	1	No	1	No	1	Penicillin, Cefotaxime	Penicillin		Cefotaxime				0.5	Yes	Yes	Yes	Widespread or over use of antibiotics, Usage of broad-spectrum antibiotics, Genetic mutations of bacteria, Patient's poor adherence to antibiotic dosage regimens, Sub-standard quality of antibiotics
2020-10-17 10:41:34		25-35 years	Female	3	0-5	1	No	No		Medical Officer	Medical Officer	Other specialties	Yes	1	National Hospital	National Hospital	No		No	Parasites, viruses, fungi etc	Fungal and parasitic	Yes	1	Yes	1	No	1	Yes	1	Yes	1	No	1	Don't know	0	No	1	Penicillin	Penicillin						0.25	Yes	Yes	Yes	Widespread or over use of antibiotics, Genetic mutations of bacteria, Patient's poor adherence to antibiotic dosage regimens, Sub-standard quality of antibiotics
2020-10-17 11:21:55		25-35 years	Male	3	0-5	1	No	No		Medical Officer	Medical Officer	Other specialties	Yes	1	Teaching Hospital	Teaching Hospital	Yes	Affiliated to private hospitals	Yes			Yes	1	Yes	1	No	1	Yes	1	Yes	1	No	1	Yes	0	No	1	Penicillin, Meropenem	Penicillin			Meropenam			0.5	Yes	Yes	Yes	Widespread or over use of antibiotics, Usage of broad-spectrum antibiotics, Genetic mutations of bacteria, Poor hand washing practice in hospitals, Poor infection control practices in hospitals, Patient's poor adherence to antibiotic dosage regimens, Sub-standard quality of antibiotics
2020-10-17 11:28:34		25-35 years	Male	3	0-5	1	No	No		Senior House officer	Senior House officer	Surgical unit	Yes	1	District General Hospital	District General Hospital	No		Yes			Yes	1	Yes	1	No	1	Yes	1	Yes	1	No	1	No	1	No	1	Penicillin, Cefotaxime	Penicillin		Cefotaxime				0.5	Yes	Yes	No	Widespread or over use of antibiotics, Genetic mutations of bacteria, Patient's poor adherence to antibiotic dosage regimens, Sub-standard quality of antibiotics
2020-10-17 18:33:59		25-35 years	Female	3	0-5	1	No	No		Medical Officer	Medical Officer	Other specialties	Yes	1	National Hospital	National Hospital	No		No	Parasites, viruses, fungi etc	Fungal and parasitic	Yes	1	Yes	1	No	1	Yes	1	Yes	1	No	1	Don't know	0	No	1	Penicillin	Penicillin						0.25	Yes	Yes	Yes	Widespread or over use of antibiotics, Genetic mutations of bacteria, Patient's poor adherence to antibiotic dosage regimens, Sub-standard quality of antibiotics
2020-10-17 19:58:59		25-35 years	Female	3	0-5	1	No	No		Medical Officer	Medical Officer	Other specialties	Yes	1	District General Hospital	District General Hospital	No		Yes			Yes	1	Yes	1	No	1	Yes	1	Yes	1	No	1	No	1	No	1	Penicillin, Cefotaxime	Penicillin		Cefotaxime				0.5	Yes	Yes	Don't know	Widespread or over use of antibiotics, Genetic mutations of bacteria, Poor infection control practices in hospitals, Patient's poor adherence to antibiotic dosage regimens
2020-10-18 09:28:55		25-35 years	Male	3	0-5	1	Yes, currently enrolled	Yes	M.D.	Senior House officer	Senior House officer	Surgical unit	Yes	1	Teaching Hospital	Teaching Hospital	No		Yes			Yes	1	Yes	1	No	1	No	0	Yes	1	No	1	Don't know	0	No	1	Penicillin, Meropenem	Penicillin			Meropenam			0.5	Yes	Yes	Yes	Widespread or over use of antibiotics, Usage of broad-spectrum antibiotics, Genetic mutations of bacteria
2020-11-05 13:51:47		25-35 years	Male	3	0-5	1	No	No		Medical Officer	Medical Officer	Obstetric & Gyneacological unit	Yes	1	Base Hospital	Base Hospital	No		Yes			Yes	1	Yes	1	No	1	Yes	1	Yes	1	No	1	No	1	No	1	Penicillin, Cefotaxime	Penicillin		Cefotaxime				0.5	Yes	Yes	Yes	Widespread or over use of antibiotics, Genetic mutations of bacteria, Patient's poor adherence to antibiotic dosage regimens, Sub-standard quality of antibiotics
2020-11-05 15:01:37		25-35 years	Female	3	0-5	1	No	No		Medical Officer	Medical Officer	Surgical unit	Yes	1	District General Hospital	District General Hospital	No		No	Anti inflammatory properties of antibiotics are used in diseases, example: Tetracyclines	Other	Yes	1	Yes	1	No	1	Yes	1	Yes	1	No	1	Yes	0	No	1	Penicillin, Cefotaxime, Meropenem, Aztreonam	Penicillin		Cefotaxime	Meropenam	Aztreonam		1	Yes	Yes	Yes	Widespread or over use of antibiotics, Usage of broad-spectrum antibiotics, Genetic mutations of bacteria, Poor hand washing practice in hospitals, Poor infection control practices in hospitals, Patient's poor adherence to antibiotic dosage regimens, Sub-standard quality of antibiotics
2020-11-05 15:21:29		25-35 years	Female	3	0-5	1	No	No		Medical Officer	Medical Officer	Paediatric	Yes	1	Teaching Hospital	Teaching Hospital	No		No		Unanswered	Yes	1	Yes	1	No	1	Yes	1	Yes	1	No	1	Yes	0	No	1	Penicillin	Penicillin						0.25	Yes	Yes	Yes	Widespread or over use of antibiotics, Usage of broad-spectrum antibiotics, Genetic mutations of bacteria, Poor hand washing practice in hospitals, Poor infection control practices in hospitals, Patient's poor adherence to antibiotic dosage regimens, Sub-standard quality of antibiotics
2020-11-05 15:43:40		25-35 years	Male	3	0-5	1	Yes, currently enrolled	Yes	M.D.	Registrar	Registrar	Medical unit	Yes	1	Teaching Hospital	Teaching Hospital	No		Yes			Yes	1	Yes	1	No	1	Yes	1	Yes	1	No	1	Yes	0	No	1	Penicillin, Cefotaxime, Meropenem, Aztreonam	Penicillin		Cefotaxime	Meropenam	Aztreonam		1	Yes	Yes	Yes	Widespread or over use of antibiotics, Genetic mutations of bacteria, Poor hand washing practice in hospitals, Poor infection control practices in hospitals, Patient's poor adherence to antibiotic dosage regimens
2020-11-05 16:03:10		25-35 years	Male	3	0-5	1	No	No		Medical Officer	Medical Officer	Obstetric & Gyneacological unit	Yes	1	Base Hospital	Base Hospital	No		Yes			Yes	1	Yes	1	No	1	Yes	1	Yes	1	No	1	No	1	No	1	Penicillin, Cefotaxime	Penicillin		Cefotaxime				0.5	Yes	Yes	Yes	Widespread or over use of antibiotics, Genetic mutations of bacteria, Patient's poor adherence to antibiotic dosage regimens, Sub-standard quality of antibiotics
2020-11-05 17:35:59		25-35 years	Female	3	0-5	1	No	No		Medical Officer	Medical Officer	Other specialties	Yes	1	District General Hospital	District General Hospital	No		Yes			No	0	Yes	1	No	1	Yes	1	Yes	1	No	1	No	1	No	1	Penicillin, Cefotaxime	Penicillin		Cefotaxime				0.5	Yes	Yes	Yes	Widespread or over use of antibiotics, Usage of broad-spectrum antibiotics, Genetic mutations of bacteria, Poor infection control practices in hospitals, Patient's poor adherence to antibiotic dosage regimens, Sub-standard quality of antibiotics
2020-11-05 21:34:58		25-35 years	Male	3	0-5	1	No	No		Medical Officer	Medical Officer	Obstetric & Gyneacological unit	Yes	1	Base Hospital	Base Hospital	No		Yes			Yes	1	Yes	1	No	1	Yes	1	Yes	1	No	1	No	1	No	1	Penicillin, Cefotaxime	Penicillin		Cefotaxime				0.5	Yes	Yes	Yes	Widespread or over use of antibiotics, Genetic mutations of bacteria, Patient's poor adherence to antibiotic dosage regimens, Sub-standard quality of antibiotics
2020-11-05 21:57:19		25-35 years	Female	3	0-5	1	No	No		Medical Officer	Medical Officer	Other specialties	Yes	1	Provincial General Hospital	Provincial General Hospital	No		Yes			Yes	1	Yes	1	No	1	Yes	1	Yes	1	No	1	No	1	No	1	Penicillin	Penicillin						0.25	Yes	Yes	Yes	Widespread or over use of antibiotics, Usage of broad-spectrum antibiotics, Genetic mutations of bacteria, Poor hand washing practice in hospitals, Poor infection control practices in hospitals, Patient's poor adherence to antibiotic dosage regimens, Sub-standard quality of antibiotics
2020-11-06 11:18:29		25-35 years	Female	3	0-5	1	Yes, currently enrolled	Yes	P.G Diploma	Medical Officer	Medical Officer	Other specialties	Yes	1	Teaching Hospital	Teaching Hospital	No		Yes			Yes	1	Yes	1	No	1	Yes	1	Yes	1	No	1	No	1	No	1	Penicillin, Cefotaxime, Meropenem, Aztreonam	Penicillin		Cefotaxime	Meropenam	Aztreonam		1	Yes	Yes	Yes	Widespread or over use of antibiotics, Usage of broad-spectrum antibiotics, Genetic mutations of bacteria, Poor hand washing practice in hospitals, Poor infection control practices in hospitals, Patient's poor adherence to antibiotic dosage regimens, Sub-standard quality of antibiotics
2020-11-06 13:16:38		25-35 years	Male	3	0-5	1	No	No		Medical Officer	Medical Officer	Other specialties	Yes	1	Teaching Hospital	Teaching Hospital	Yes	Affiliated to private hospitals	No	Malignancies	Other	Yes	1	Yes	1	No	1	Yes	1	Yes	1	No	1	No	1	No	1	Penicillin, Meropenem	Penicillin			Meropenam			0.5	Yes	Yes	No	Widespread or over use of antibiotics, Genetic mutations of bacteria, Poor hand washing practice in hospitals, Poor infection control practices in hospitals, Patient's poor adherence to antibiotic dosage regimens, Sub-standard quality of antibiotics
2020-11-07 18:52:12		25-35 years	Male	3	0-5	1	No	No		Medical Officer	Medical Officer	Medical unit	Yes	1	District General Hospital	District General Hospital	Yes	Independent general practice ( Part time or full time)	Yes			Yes	1	Yes	1	No	1	Yes	1	Yes	1	No	1	Yes	0	No	1	Vancomycin, Cefotaxime, Meropenem, Ciprofloxacin		Vancomycin	Cefotaxime	Meropenam		Ciprofloxacin	0	Yes	Yes	No	Widespread or over use of antibiotics, Genetic mutations of bacteria, Poor infection control practices in hospitals, Patient's poor adherence to antibiotic dosage regimens, Sub-standard quality of antibiotics
2020-11-07 22:40:41		25-35 years	Male	3	0-5	1	No	No		Medical Officer	Medical Officer	Medical unit	Yes	1	District General Hospital	District General Hospital	Yes	Independent general practice ( Part time or full time)	Yes			Yes	1	Yes	1	No	1	Yes	1	Yes	1	No	1	Yes	0	No	1	Vancomycin, Cefotaxime, Meropenem, Ciprofloxacin		Vancomycin	Cefotaxime	Meropenam		Ciprofloxacin	0	Yes	Yes	No	Widespread or over use of antibiotics, Genetic mutations of bacteria, Poor infection control practices in hospitals, Patient's poor adherence to antibiotic dosage regimens, Sub-standard quality of antibiotics
2020-11-09 14:45:10		25-35 years	Male	3	0-5	1	Yes, currently enrolled	Yes	M.D.	Registrar	Registrar	Surgical unit	Yes	1	National Hospital	National Hospital	No		No	Antibiotics=antibacterial+antiviral+ antifungal etc	Fungal and parasitic	Yes	1	Yes	1	No	1	Yes	1	Yes	1	No	1	Don't know	0	No	1	Penicillin	Penicillin						0.25	Yes	Yes	Yes	Widespread or over use of antibiotics, Genetic mutations of bacteria, Patient's poor adherence to antibiotic dosage regimens, Sub-standard quality of antibiotics
2020-11-12 14:34:30		25-35 years	Female	3	0-5	1	No	No		Relief house officer	Relief house officer	ET/PCU	Yes	1	District General Hospital	District General Hospital	No		Yes			Yes	1	No	0	No	1	Yes	1	Yes	1	No	1	Don't know	0	No	1	Penicillin	Penicillin						0.25	Yes	Yes	Yes	Widespread or over use of antibiotics, Genetic mutations of bacteria, Poor hand washing practice in hospitals, Poor infection control practices in hospitals, Patient's poor adherence to antibiotic dosage regimens, Sub-standard quality of antibiotics
2020-11-29 19:48:56		25-35 years	Female	3	0-5	1	No	No		RHO	Relief house officer	Medical unit	Yes	1	District General Hospital	District General Hospital	No		Yes			Yes	1	No	0	No	1	Yes	1	Yes	1	No	1	No	1	No	1	Penicillin, Cefotaxime	Penicillin		Cefotaxime				0.5	Yes	Yes	Yes	Widespread or over use of antibiotics, Usage of broad-spectrum antibiotics, Genetic mutations of bacteria, Poor infection control practices in hospitals, Patient's poor adherence to antibiotic dosage regimens
2020-11-30 10:59:09		25-35 years	Female	3	0-5	1	No	No		RHO	Relief house officer	Medical unit	Yes	1	District General Hospital	District General Hospital	No		Yes			Yes	1	No	0	No	1	Yes	1	Yes	1	No	1	No	1	No	1	Penicillin, Cefotaxime	Penicillin		Cefotaxime				0.5	Yes	Yes	Yes	Widespread or over use of antibiotics, Usage of broad-spectrum antibiotics, Genetic mutations of bacteria, Poor infection control practices in hospitals, Patient's poor adherence to antibiotic dosage regimens
2020-10-15 19:54:25		25-35 years	Female	2	0-5	1	No	No		House Officer	House Officer	Paediatric	Yes	1	Teaching Hospital	Teaching Hospital	No		Yes			Yes	1	Yes	1	No	1	Yes	1	Yes	1	No	1	Yes	0	No	1	Penicillin	Penicillin						0.25	Yes	Yes	Yes	Widespread or over use of antibiotics, Usage of broad-spectrum antibiotics, Genetic mutations of bacteria, Patient's poor adherence to antibiotic dosage regimens, Sub-standard quality of antibiotics
2020-10-16 07:14:50		25-35 years	Female	2	0-5	1	No	No		Medical Officer	Medical Officer	Other specialties	Yes	1	National Hospital	National Hospital	No		No	Antiinlammatory	Other	Yes	1	Yes	1	No	1	Yes	1	Yes	1	No	1	No	1	No	1	Penicillin	Penicillin						0.25	Yes	Yes	Yes	Widespread or over use of antibiotics, Genetic mutations of bacteria, Poor hand washing practice in hospitals, Poor infection control practices in hospitals, Patient's poor adherence to antibiotic dosage regimens, Sub-standard quality of antibiotics
2020-10-16 09:18:07		25-35 years	Female	2	0-5	1	No	No		Medical Officer	Medical Officer	Other specialties	Yes	1	Teaching Hospital	Teaching Hospital	No		Yes			Yes	1	Yes	1	No	1	Yes	1	Yes	1	No	1	No	1	No	1	Penicillin, Cefotaxime, Meropenem, Aztreonam	Penicillin		Cefotaxime	Meropenam	Aztreonam		1	Yes	Yes	No	Widespread or over use of antibiotics, Usage of broad-spectrum antibiotics, Genetic mutations of bacteria, Poor hand washing practice in hospitals, Poor infection control practices in hospitals, Patient's poor adherence to antibiotic dosage regimens
2020-10-16 21:12:57		25-35 years	Male	2	0-5	1	No	No		Medical Officer	Medical Officer	Paediatric	Yes	1	District General Hospital	District General Hospital	No		Yes			Yes	1	Yes	1	No	1	Yes	1	Yes	1	No	1	Don't know	0	No	1	Penicillin	Penicillin						0.25	Yes	Yes	Yes	Widespread or over use of antibiotics, Genetic mutations of bacteria, Poor hand washing practice in hospitals, Poor infection control practices in hospitals, Patient's poor adherence to antibiotic dosage regimens, Sub-standard quality of antibiotics
2020-10-16 23:54:12		25-35 years	Male	2	0-5	1	No	No		Senior House officer	Senior House officer	Surgical unit	Yes	1	District General Hospital	District General Hospital	No		No	Parasitic/ Protozoan infections	Fungal and parasitic	Yes	1	Don't know	0	No	1	Yes	1	Yes	1	No	1	Yes	0	No	1	Penicillin, Cefotaxime, Meropenem	Penicillin		Cefotaxime	Meropenam			0.75	Yes	Yes	No	Widespread or over use of antibiotics, Genetic mutations of bacteria, Poor infection control practices in hospitals, Patient's poor adherence to antibiotic dosage regimens, Sub-standard quality of antibiotics
2020-10-17 11:31:53		25-35 years	Female	2	0-5	1	No	No		Senior House officer	Senior House officer	Other specialties	Yes	1	Teaching Hospital	Teaching Hospital	No		No	parasitic, protozoal	Fungal and parasitic	Don't know	0	Yes	1	No	1	Yes	1	Yes	1	No	1	Yes	0	No	1	Penicillin, Vancomycin	Penicillin	Vancomycin					0	Don't know	Yes	Yes	Widespread or over use of antibiotics, Genetic mutations of bacteria, Poor hand washing practice in hospitals, Poor infection control practices in hospitals, Patient's poor adherence to antibiotic dosage regimens, Sub-standard quality of antibiotics
2020-10-18 15:17:28		25-35 years	Male	2	0-5	1	No	No		Medical Officer	Medical Officer	Other specialties	Yes	1	District General Hospital	District General Hospital	Yes	Independent general practice ( Part time or full time)	Yes			Yes	1	Yes	1	No	1	Yes	1	Yes	1	No	1	Don't know	0	No	1	Penicillin, Cefotaxime	Penicillin		Cefotaxime				0.5	Yes	Yes	No	Widespread or over use of antibiotics, Genetic mutations of bacteria, Poor infection control practices in hospitals, Patient's poor adherence to antibiotic dosage regimens, Sub-standard quality of antibiotics
2020-10-18 15:37:54		25-35 years	Female	2	0-5	1	Yes, currently enrolled	Yes	Other	lecturer	Academic	Other specialties	No	2		Unanswered	No		No	parasitic infestations	Fungal and parasitic	Yes	1	Yes	1	No	1	Yes	1	Yes	1	No	1	No	1	No	1	Penicillin, Vancomycin, Cefotaxime	Penicillin	Vancomycin	Cefotaxime				0.25	Yes	Yes	Don't know	Widespread or over use of antibiotics, Usage of broad-spectrum antibiotics, Genetic mutations of bacteria, Poor hand washing practice in hospitals, Patient's poor adherence to antibiotic dosage regimens
2020-11-05 14:03:49		25-35 years	Female	2	0-5	1	No	No		Medical Officer	Medical Officer	OPD	Yes	1	Divisional Hospital	Divisional Hospital	No		No		Unanswered	Yes	1	Yes	1	No	1	Yes	1	Yes	1	No	1	Yes	0	No	1	Vancomycin, Meropenem		Vancomycin		Meropenam			0	Yes	Yes	Don't know	Widespread or over use of antibiotics, Genetic mutations of bacteria, Poor infection control practices in hospitals, Patient's poor adherence to antibiotic dosage regimens, Sub-standard quality of antibiotics
2020-11-05 14:03:56		25-35 years	Female	2	0-5	1	No	No		Medical Officer	Medical Officer	OPD	Yes	1	Divisional Hospital	Divisional Hospital	No		No		Unanswered	Yes	1	Yes	1	No	1	Yes	1	Yes	1	No	1	Yes	0	No	1	Vancomycin, Meropenem		Vancomycin		Meropenam			0	Yes	Yes	Don't know	Widespread or over use of antibiotics, Genetic mutations of bacteria, Poor infection control practices in hospitals, Patient's poor adherence to antibiotic dosage regimens, Sub-standard quality of antibiotics
2020-11-05 15:00:33		25-35 years	Female	2	0-5	1	No	No		Medical Officer	Medical Officer	Other specialties	Yes	1	Teaching Hospital	Teaching Hospital	No		Yes			Yes	1	Yes	1	No	1	Yes	1	Yes	1	No	1	No	1	No	1	Penicillin	Penicillin						0.25	Yes	Yes	Yes	Widespread or over use of antibiotics, Usage of broad-spectrum antibiotics, Genetic mutations of bacteria
2020-11-05 17:06:48		25-35 years	Female	2	0-5	1	No	No		Relief house officer	Relief house officer	Other specialties	Yes	1	Base Hospital	Base Hospital	No		No	The term antibiotic is generally whats used as antimicrobials	Other	Yes	1	Yes	1	No	1	Yes	1	Yes	1	No	1	Yes	0	No	1	Penicillin, Cefotaxime, Meropenem, Aztreonam	Penicillin		Cefotaxime	Meropenam	Aztreonam		1	Yes	Yes	Yes	Widespread or over use of antibiotics, Genetic mutations of bacteria, Poor hand washing practice in hospitals, Poor infection control practices in hospitals, Patient's poor adherence to antibiotic dosage regimens, Sub-standard quality of antibiotics
2020-11-05 20:30:29		25-35 years	Female	2	0-5	1	No	No		Medical Officer	Medical Officer	ET/PCU	Yes	1	Base Hospital	Base Hospital	No		Yes			No	0	Yes	1	No	1	Yes	1	Yes	1	No	1	No	1	No	1	Penicillin	Penicillin						0.25	Yes	Yes	Yes	Widespread or over use of antibiotics, Usage of broad-spectrum antibiotics, Patient's poor adherence to antibiotic dosage regimens
2020-11-05 21:27:01		25-35 years	Female	2	0-5	1	No	No		Medical Officer	Medical Officer	Other specialties	Yes	1	Teaching Hospital	Teaching Hospital	No		Yes			Yes	1	Yes	1	No	1	Yes	1	Yes	1	No	1	No	1	No	1	Penicillin	Penicillin						0.25	Yes	Yes	Yes	Widespread or over use of antibiotics, Usage of broad-spectrum antibiotics, Genetic mutations of bacteria
2020-11-06 14:04:21		25-35 years	Female	2	0-5	1	No	No		Medical Officer	Medical Officer	Other specialties	Yes	1	Teaching Hospital	Teaching Hospital	No		Yes			Yes	1	Yes	1	No	1	Yes	1	Yes	1	No	1	No	1	No	1	Penicillin	Penicillin						0.25	Yes	Yes	Yes	Widespread or over use of antibiotics, Usage of broad-spectrum antibiotics, Genetic mutations of bacteria
2020-11-07 15:55:51		25-35 years	Male	2	0-5	1	No	No		Medical Officer	Medical Officer	Other specialties	Yes	1	District General Hospital	District General Hospital	No		No	Also as prophylaxis	Prophylaxis	Yes	1	Yes	1	No	1	Yes	1	Yes	1	No	1	Yes	0	No	1	Penicillin, Aztreonam	Penicillin				Aztreonam		0.5	Yes	Yes	Yes	Widespread or over use of antibiotics, Genetic mutations of bacteria, Following antibiotic treatment guidelines, Poor hand washing practice in hospitals, Poor infection control practices in hospitals, Patient's poor adherence to antibiotic dosage regimens, Sub-standard quality of antibiotics
2020-11-08 23:11:30		25-35 years	Female	2	0-5	1	No	No		Medical Officer	Medical Officer	Other specialties	Yes	1	Teaching Hospital	Teaching Hospital	No		Yes			Yes	1	Yes	1	No	1	Yes	1	Yes	1	No	1	No	1	No	1	Penicillin	Penicillin						0.25	Yes	Yes	Yes	Widespread or over use of antibiotics, Usage of broad-spectrum antibiotics, Genetic mutations of bacteria
2020-11-22 12:36:53		25-35 years	Female	2	0-5	1	Yes, currently enrolled	Yes	M.D.	Medical Officer	Medical Officer	OPD	Yes	1	Divisional Hospital	Divisional Hospital	No		Yes			Yes	1	Yes	1	No	1	Yes	1	Yes	1	No	1	No	1	No	1	Penicillin, Vancomycin, Cefotaxime, Meropenem	Penicillin	Vancomycin	Cefotaxime	Meropenam			0.5	Yes	No	Yes	Widespread or over use of antibiotics, Genetic mutations of bacteria, Patient's poor adherence to antibiotic dosage regimens, Sub-standard quality of antibiotics
2020-10-15 20:11:03		25-35 years	Female	1	0-5	1	No	No		House Officer	House Officer	Medical unit	Yes	1	Teaching Hospital	Teaching Hospital	No		No	Viral	Viral infections	Yes	1	Yes	1	No	1	Yes	1	Yes	1	No	1	No	1	No	1	Penicillin, Vancomycin, Cefotaxime	Penicillin	Vancomycin	Cefotaxime				0.25	Yes	Yes	Yes	Widespread or over use of antibiotics, Usage of broad-spectrum antibiotics, Genetic mutations of bacteria, Poor infection control practices in hospitals, Patient's poor adherence to antibiotic dosage regimens, Sub-standard quality of antibiotics
2020-10-15 20:20:22		25-35 years	Female	1	0-5	1	No	No		House Officer	House Officer	Medical unit	Yes	1	National Hospital	National Hospital	No		No		Unanswered	No	0	Yes	1	No	1	Don't know	0	Yes	1	No	1	No	1	No	1	Vancomycin, Meropenem		Vancomycin		Meropenam			0	Yes	Yes	Yes	Widespread or over use of antibiotics, Genetic mutations of bacteria, Poor infection control practices in hospitals, Sub-standard quality of antibiotics
2020-10-15 21:03:08		25-35 years	Male	1	0-5	1	No	No		Medical Officer	Medical Officer	ET/PCU	Yes	1	National Hospital	National Hospital	No		Yes			Yes	1	Yes	1	No	1	Yes	1	Yes	1	No	1	No	1	No	1	Penicillin, Cefotaxime	Penicillin		Cefotaxime				0.5	Yes	Yes	Yes	Widespread or over use of antibiotics, Usage of broad-spectrum antibiotics, Genetic mutations of bacteria, Patient's poor adherence to antibiotic dosage regimens
2020-10-15 21:06:45		25-35 years	Female	1	0-5	1	No	No		RHO	Relief house officer	Other specialties	Yes	1	Teaching Hospital	Teaching Hospital	No		No	Metronidazole used in CLCD patients to prevent HE., using antibiotics as emperically	Hepatic encephalopathy	Yes	1	Yes	1	No	1	Yes	1	Yes	1	No	1	No	1	No	1	Penicillin	Penicillin						0.25	Yes	Yes	Yes	Widespread or over use of antibiotics
2020-10-15 21:38:37		25-35 years	Male	1	0-5	1	No	No		House Officer	House Officer	Obstetric & Gyneacological unit	Yes	1	Teaching Hospital	Teaching Hospital	No		No	Antibiotics mean including all bacterial viral and fungal coverage	Fungal and parasitic	Yes	1	Yes	1	No	1	Yes	1	Yes	1	No	1	No	1	No	1	Penicillin, Cefotaxime, Meropenem	Penicillin		Cefotaxime	Meropenam			0.75	Yes	Yes	Yes	Widespread or over use of antibiotics, Usage of broad-spectrum antibiotics, Genetic mutations of bacteria, Patient's poor adherence to antibiotic dosage regimens, Sub-standard quality of antibiotics
2020-10-15 22:51:40		25-35 years	Female	1	0-5	1	No	No		House Officer	House Officer	Medical unit	Yes	1	Teaching Hospital	Teaching Hospital	No	Independent general practice ( Part time or full time)	Yes			Yes	1	Yes	1	No	1	Yes	1	Yes	1	No	1	No	1	No	1	Cefotaxime, Meropenem			Cefotaxime	Meropenam			0.5	Yes	Yes	Yes	Widespread or over use of antibiotics, Usage of broad-spectrum antibiotics, Genetic mutations of bacteria, Patient's poor adherence to antibiotic dosage regimens
2020-10-15 23:37:49		25-35 years	Female	1	0-5	1	No	No		Medical Officer	Medical Officer	Surgical unit	No	2		Unanswered	Yes	Affiliated to private hospitals	Yes			Yes	1	Yes	1	No	1	Yes	1	Yes	1	Yes	0	No	1	No	1	Penicillin, Vancomycin, Cefotaxime, Meropenem	Penicillin	Vancomycin	Cefotaxime	Meropenam			0.5	Yes	Yes	No	Genetic mutations of bacteria
2020-10-16 06:26:02		25-35 years	Female	1	0-5	1	No	No		House Officer	House Officer	Paediatric	Yes	1	Base Hospital	Base Hospital	No		Yes			Yes	1	Yes	1	No	1	Yes	1	Yes	1	No	1	Yes	0	No	1	Penicillin	Penicillin						0.25	Yes	Yes	Yes	Widespread or over use of antibiotics, Usage of broad-spectrum antibiotics, Genetic mutations of bacteria, Poor infection control practices in hospitals, Patient's poor adherence to antibiotic dosage regimens, Sub-standard quality of antibiotics
2020-10-16 15:22:49		25-35 years	Male	1	0-5	1	No	No		House Officer	House Officer	Medical unit	Yes	1	National Hospital	National Hospital	No		No	Viral fungal and any biota	Fungal and parasitic	Yes	1	Yes	1	No	1	Yes	1	Yes	1	No	1	No	1	No	1	Penicillin, Cefotaxime	Penicillin		Cefotaxime				0.5	Yes	Yes	Yes	Widespread or over use of antibiotics, Usage of broad-spectrum antibiotics, Genetic mutations of bacteria, Patient's poor adherence to antibiotic dosage regimens, Sub-standard quality of antibiotics
2020-10-16 17:22:23		25-35 years	Male	1	0-5	1	No	No		Medical Officer	Medical Officer	Medical unit	Yes	1	District General Hospital	District General Hospital	No		No	To treat Fungi and protozoal infections	Fungal and parasitic	Yes	1	Yes	1	No	1	Yes	1	Yes	1	No	1	Don't know	0	No	1	Penicillin, Cefotaxime, Meropenem, Aztreonam	Penicillin		Cefotaxime	Meropenam	Aztreonam		1	Yes	Yes	Yes	Widespread or over use of antibiotics, Genetic mutations of bacteria, Poor hand washing practice in hospitals, Poor infection control practices in hospitals, Patient's poor adherence to antibiotic dosage regimens, Sub-standard quality of antibiotics
2020-10-16 21:06:09		25-35 years	Male	1	0-5	1	No	No		House Officer	House Officer	Surgical unit	Yes	1	National Hospital	National Hospital	No		Yes			Yes	1	Yes	1	No	1	Yes	1	Yes	1	No	1	No	1	No	1	Penicillin	Penicillin						0.25	Yes	Yes	Yes	Widespread or over use of antibiotics, Usage of broad-spectrum antibiotics, Genetic mutations of bacteria, Poor hand washing practice in hospitals, Poor infection control practices in hospitals, Patient's poor adherence to antibiotic dosage regimens, Sub-standard quality of antibiotics
2020-10-16 21:23:04		25-35 years	Male	1	0-5	1	No	No		House Officer	House Officer	Surgical unit	Yes	1	National Hospital	National Hospital	No		Yes			Yes	1	Yes	1	No	1	Yes	1	Yes	1	No	1	No	1	No	1	Penicillin, Cefotaxime, Meropenem	Penicillin		Cefotaxime	Meropenam			0.75	Yes	Yes	No	Widespread or over use of antibiotics, Usage of broad-spectrum antibiotics, Genetic mutations of bacteria, Patient's poor adherence to antibiotic dosage regimens, Sub-standard quality of antibiotics
2020-10-16 21:38:34		25-35 years	Female	1	0-5	1	No	No		House Officer	House Officer	Obstetric & Gyneacological unit	Yes	1	National Hospital	National Hospital	No		No	Virus fungus prophylaxis	Prophylaxis	Yes	1	Yes	1	No	1	Yes	1	Yes	1	No	1	Yes	0	No	1	Penicillin, Vancomycin	Penicillin	Vancomycin					0	Yes	Yes	Yes	Widespread or over use of antibiotics, Usage of broad-spectrum antibiotics, Genetic mutations of bacteria, Patient's poor adherence to antibiotic dosage regimens, Sub-standard quality of antibiotics
2020-10-16 21:53:31		25-35 years	Female	1	0-5	1	No	No		Medical Officer	Medical Officer	Other specialties	Yes	1	National Hospital	National Hospital	No		Yes			Yes	1	Yes	1	No	1	Yes	1	Yes	1	No	1	No	1	No	1	Penicillin	Penicillin						0.25	Yes	Yes	Yes	Widespread or over use of antibiotics, Usage of broad-spectrum antibiotics, Genetic mutations of bacteria, Poor infection control practices in hospitals, Patient's poor adherence to antibiotic dosage regimens, Sub-standard quality of antibiotics
2020-10-16 22:03:33		25-35 years	Male	1	0-5	1	No	No		RHO	Relief house officer	Medical unit	Yes	1	National Hospital	National Hospital	No		Yes			Yes	1	Yes	1	No	1	Yes	1	Yes	1	No	1	No	1	No	1	Penicillin, Cefotaxime	Penicillin		Cefotaxime				0.5	Yes	Yes	Yes	Widespread or over use of antibiotics, Genetic mutations of bacteria, Poor hand washing practice in hospitals, Poor infection control practices in hospitals, Patient's poor adherence to antibiotic dosage regimens, Sub-standard quality of antibiotics
2020-10-16 23:18:25		25-35 years	Male	1	0-5	1	No	No		House Officer	House Officer	Medical unit	Yes	1	National Hospital	National Hospital	No		Yes			Yes	1	Yes	1	No	1	Yes	1	Yes	1	No	1	Yes	0	No	1	Penicillin, Vancomycin, Aztreonam	Penicillin	Vancomycin			Aztreonam		0.25	Yes	Yes	Yes	Widespread or over use of antibiotics, Usage of broad-spectrum antibiotics, Genetic mutations of bacteria, Patient's poor adherence to antibiotic dosage regimens
2020-10-17 18:42:26		25-35 years	Male	1	0-5	1	No	No		House Officer	House Officer	Medical unit	Yes	1	National Hospital	National Hospital	No		No	Against fungi, viruses, additional benefits like anti-inflammatory, anti parkinsons	Fungal and parasitic	Yes	1	Yes	1	No	1	Yes	1	Yes	1	No	1	No	1	No	1	Penicillin, Cefotaxime	Penicillin		Cefotaxime				0.5	Yes	Yes	Yes	Widespread or over use of antibiotics, Usage of broad-spectrum antibiotics, Genetic mutations of bacteria, Patient's poor adherence to antibiotic dosage regimens, Sub-standard quality of antibiotics
2020-10-17 21:40:23		25-35 years	Male	1	0-5	1	No	No		House Officer	House Officer	Medical unit	Yes	1	District General Hospital	District General Hospital	No		Yes			Yes	1	Yes	1	No	1	Yes	1	Yes	1	No	1	No	1	No	1	Penicillin, Vancomycin, Meropenem	Penicillin	Vancomycin		Meropenam			0.25	Yes	Yes	Yes	Widespread or over use of antibiotics, Usage of broad-spectrum antibiotics, Genetic mutations of bacteria, Patient's poor adherence to antibiotic dosage regimens, Sub-standard quality of antibiotics
2020-10-19 10:44:59		25-35 years	Female	1	0-5	1	No	No		House Officer	House Officer	Surgical unit	Yes	1	National Hospital	National Hospital	No		Yes			Yes	1	Yes	1	No	1	Yes	1	Yes	1	No	1	No	1	No	1	Penicillin	Penicillin						0.25	Yes	Yes	Yes	Widespread or over use of antibiotics, Usage of broad-spectrum antibiotics, Genetic mutations of bacteria, Poor infection control practices in hospitals, Patient's poor adherence to antibiotic dosage regimens
2020-10-22 22:07:18		25-35 years	Male	1	0-5	1	Yes, currently enrolled	Yes	Other	Medical Officer	Medical Officer	Medical unit	Yes	1	Base Hospital	Base Hospital	No		No	May use as an antifungals,anti inflammatory drugs	Fungal and parasitic	Yes	1	Yes	1	No	1	Yes	1	Yes	1	No	1	No	1	No	1	Penicillin	Penicillin						0.25	Yes	Yes	No	Widespread or over use of antibiotics, Genetic mutations of bacteria, Poor infection control practices in hospitals, Patient's poor adherence to antibiotic dosage regimens, Sub-standard quality of antibiotics
[truncated: 99 more columns]

## Sheet: Sheet1
Timestamp
Email address
1. Age
2. Sex
3. Years in practice
4. Have you followed any post graduate courses
4. Have you followed any post graduate courses
5. If 'Yes' to Question no.4,
6. Current role
6. Current role
7. Work unit
8. Are you engaged in active clinical service in government sector?
8. Are you engaged in active clinical service in government sector?
9. If Yes, please select the type of hospital
9. If Yes, please select the type of hospital
10. Are you engaged in private practice?
11. If Yes to Question 10, nature of practice
1. Antibiotics are used to treat infections caused by bacteria only
2. If 'no' , please state other uses
3. Antibiotics are used to prevent development of bacterial infections
4. Administration of antibiotics within one hour to a patient with sepsis is life-saving.
5. Antibiotics should be prescribed to any patient with fever.
6. Empirical antibiotic treatment needs to be deescalated or escalated according to microbiological culture results.
7. Antibiotic dose needs to be decided according to age and body weight of the patient.
8. Any antibiotic can be used to treat any bacterial infection.
9. Antibiotic combinations are always better than monotherapy
10. All bacterial infections can be treated with same duration of antibiotics.
11. Which of the following antibiotic/s belongs to beta lactam group ?
1. Antimicrobial resistance is a world-wide problem.
2. Antimicrobial resistance is a problem in my country.
3. Antimicrobial resistance is a problem in my daily practice.
4. Cause/s of Antimicrobial Resistance(AMR) development and spread,
5. The following abbreviations are used to identify common antibiotic resistant bacteria. Please select all the appropriate options. (You may tick maximum 2 boxes per row) [MRSA]
5. The following abbreviations are used to identify common antibiotic resistant bacteria. Please select all the appropriate options. (You may tick maximum 2 boxes per row) [CRE]
5. The following abbreviations are used to identify common antibiotic resistant bacteria. Please select all the appropriate options. (You may tick maximum 2 boxes per row) [ESBL]
5. The following abbreviations are used to identify common antibiotic resistant bacteria. Please select all the appropriate options. (You may tick maximum 2 boxes per row) [VRE]
6. Select the drug treatment option which is most favourable to treat patients who are positive with following resistant phenotypes. [MRSA]
6. Select the drug treatment option which is most favourable to treat patients who are positive with following resistant phenotypes. [CRE]
6. Select the drug treatment option which is most favourable to treat patients who are positive with following resistant phenotypes. [ESBL]
6. Select the drug treatment option which is most favourable to treat patients who are positive with following resistant phenotypes. [VRE]
1. I find it hard to select the correct antibiotic to a patient with suspected bacterial infection.
2. I think prescribing antibiotics when the patient does not need them, doesn’t cause harm to the patient.
3. I am aware about the National Guideline on antibiotic prescription
4. It is important to know the resistance pattern of the bacteria in the local setting when selecting an antibiotic.
5. I think I practice rational use of antibiotics in my hospital practice.
6. I think I practice rational use of antibiotics in my private practice
7. Do patients demand antibiotics from you?
8. Do you feel under pressure if your patient expects an antibiotic prescription?
9. If your workload is high, you are more likely to prescribe antibiotics to relieve patient's worry quickly.
10. You believe that if a prescription is issued, the consultation will be short.
11. If you do not prescribe antibiotics, patients will feel their illnesses are not taken seriously.
12. Educating the patient regarding antibiotic use will have an effect on their expectation in a later consultation.
1. How often do you prescribe antibiotics?
2. Do you select antibiotics according to local/ international guidelines?
3. Do you refer BNF (British National Formulary) when prescribing antibiotics?
4. How do you decide the dose of antibiotics, route, frequency of administration?
4. How do you decide the dose of antibiotics
route
frequency of administration?
5. Do you consider AMR when prescribing?
6. Do you order cultures before commencing antibiotics in your hospital practice?
7. If 'Sometimes', 'Rarely' or 'Never' to Q.6 what is the reason?
8. Do you request for cultures before commencing antibiotics in your private practice?
9. If 'Sometimes', 'Rarely' or 'Never' to Q.8, what is the reason?
10. Do you practice de-escalation therapy?
11. Do you practice IV to oral switch?
1.I feel confident about prescribing antibiotics.
1.I feel confident about prescribing antibiotics.
2. How do you update yourself on antibiotic prescription on most occasions?
2. How do you update yourself on antibiotic prescription on most occasions?
3. From whom did you learn the most on proper antibiotic prescription?
4. I would like more education on antibiotics use, resistance and stewardship.
4. I would like more education on antibiotics use, resistance and stewardship.
5. What type of training programs would you like, related to antibiotic prescription?
Total marks
Total marks %
Over/ less than mean
>50% or not
